# Supplementary material for: Phenotypic plasticity, trade-offs and gene expression changes accompanying dietary restriction and switches in Bactrocera dorsalis (Hendel) (Diptera: Tephritidae)
Source: Sci Rep. 2017 May 16;7:1988. doi: 10.1038/s41598-017-02106-3 (PMC5434071; doi:10.1038/s41598-017-02106-3)
Supplement: Supplementary file 2 — Supplementary dataset [file 41598_2017_2106_MOESM2_ESM.xls]

## Sheet: Table S1
Table S1. Data output quality and mapping rates for the examined samples of Bactrocera dorsalis.
Samples	Raw Data Size (bp)	Raw Reads Number	Clean Data Size (bp)	Clean Reads Number	Clean Data Rate (%)	Average Length of Sequence Reads (bp)	Q20 (%)	GC (%)
CD-1	1197866850	23957337	1197537150	23950743	99.97	50	94.19	43.32
CD-2	1197875250	23957505	1197456000	23949120	99.96	50	93.35	43.43
CD-3	1197875650	23957432	1197556143	23950320	99.97	50	94.35	43.23
DR-1	1197879250	23957585	1197738000	23954760	99.98	50	93.17	43.02
DR-2	1197869500	23957390	1197721750	23954435	99.98	50	93.24	43.9
DR-3	1197869325	23957435	1197736000	23954460	99.98	50	93.2	43.4
CDS-1	1197873200	23957464	1197526050	23950521	99.97	50	93.07	44.27
CDS-2	1197857000	23957140	1197686550	23953731	99.98	50	92.97	44.37
CDS-3	1197843000	23957566	1197580230	23954233	99.98	50	92.57	44.37
DRS-1	1197867250	23957345	1197572500	23951450	99.97	50	93.34	44.35
DRS-2	1197865850	23957317	1197685750	23953715	99.98	50	92.61	43.47
DRS-3	1197866450	23957336	1197526742	23952733	99.97	50	92.32	43.39
Clean Data Rate (%)=Clean Reads Number/Raw Reads Number.

## Sheet: Table S2
Table S2. Quality control items for each sample of Bactrocera dorsalis.
Samples	Clean Read	Clean Reads	Gene Unique Mapping	Genome Mapping
	Q20 (%) ≥ 90	≥ 20 (M)	Ratio (%) ≥ 80	Ratio (%) ≥ 50
CD-1	94.1 (Y)	23.95(Y)	98.30 (Y)	85.96(Y)
CD-2	93.3(Y)	23.95(Y)	98.61(Y)	84.15(Y)
CD-3	94.3 (Y)	23.95 (Y)	98.30(Y)	85.15 (Y)
DR-1	93.1(Y)	23.95(Y)	98.47(Y)	86.04(Y)
DR-2	93.2(Y)	23.95(Y)	97.94(Y)	81.78(Y)
DR-3	93.1(Y)	23.95 (Y)	98.53(Y)	85.15 (Y)
CDS-1	93.0(Y)	23.95(Y)	98.35(Y)	84.39(Y)
CDS-2	92.7(Y)	23.95(Y)	98.50(Y)	83.95(Y)
CDS-3	92.8(Y)	23.95 (Y)	98.48(Y)	84.15 (Y)
DRS-1	93.3(Y)	23.95(Y)	98.13(Y)	83.80(Y)
DRS-2	92.6(Y)	23.95(Y)	98.35(Y)	81.75(Y)
DRS-3	93.6 (Y)	23.95 (Y)	98.61 (Y)	84.15 (Y)
'Y' means sample passed this QC item and 'N' means failed.

## Sheet: Table S3
Table S3. Detail information about DEGs for chronic DR and CD treatments in Bactrocera dorsalis.
GeneID	geneLength	Means-CD	Means-DR	log2Ratio(DR/CD)	Up-Down-Regulation(DR/CD)	Description	KEGG Orthology	GO Component	GO Function	GO Process	Blast nr
105231096	1872	63.905	180.58	1.49864	Up	PREDICTED: Bactrocera dorsalis phosrestin-2 (LOC105231096), mRNA	K13808|1|8e-174|612|dwi:Dwil_GK18171|arrestin-1	GO:0042995//cell projection;GO:0044424	GO:0002046//opsin binding	GO:0016192//vesicle-mediated transport;GO:0009968//negative regulation of signal transduction;GO:0043954//cellular component maintenance	gi|499014418|ref|XP_004537778.1|/1.23475e-179/PREDICTED: phosrestin-2-like [Ceratitis capitata]
105228565	844	120.19	38.405	-1.64595	Down	PREDICTED: Bactrocera dorsalis uncharacterized LOC105228565 (LOC105228565), mRNA	-	-	-	-	gi|498956981|ref|XP_004524079.1|/2.1887e-10/PREDICTED: putative leucine-rich repeat-containing protein DDB_G0290503-like [Ceratitis capitata]
105227669	7366.44	83.68	255.535	1.61057	Up	PREDICTED: Bactrocera dorsalis myosin light chain kinase, smooth muscle (LOC105227669), transcript variant X6, misc_RNA	K12567|1|7e-64|249|bom:102270908|titin [EC:2.7.11.1]	GO:0044464;GO:0044464;GO:0015630//microtubule cytoskeleton;GO:0015630//microtubule cytoskeleton	GO:0004674//protein serine/threonine kinase activity;GO:0004674//protein serine/threonine kinase activity;GO:0004674//protein serine/threonine kinase activity;GO:0004674//protein serine/threonine kinase activity;GO:0000166//nucleotide binding;GO:0004672//protein kinase activity;GO:0004674//protein serine/threonine kinase activity;GO:0000166//nucleotide binding;GO:0005198//structural molecule acti…	GO:0006464//cellular protein modification process;GO:0006464//cellular protein modification process	gi|498937503|ref|XP_004520663.1|/0/PREDICTED: muscle M-line assembly protein unc-89-like isoform X1 [Ceratitis capitata]
105225092	1468	124.575	343.35	1.46267	Up	PREDICTED: Bactrocera dorsalis apolipoprotein D-like (LOC105225092), mRNA	K03098|1|8e-46|187|dgr:Dgri_GH10331|apolipoprotein D and lipocalin family protein	-	-	-	gi|498988867|ref|XP_004531464.1|/4.74916e-96/PREDICTED: apolipoprotein D-like [Ceratitis capitata]
105221873	1061	1329.12	197.33	-2.75179	Down	PREDICTED: Bactrocera dorsalis skin secretory protein xP2-like (LOC105221873), mRNA	-	-	-	-	-
105234185	1517	0.28	56.885	7.66648	Up	PREDICTED: Bactrocera dorsalis early nodulin-75 (LOC105234185), mRNA	-	-	GO:0005198//structural molecule activity	-	gi|498953192|ref|XP_004523462.1|/1.14963e-60/PREDICTED: activating signal cointegrator 1 complex subunit 2 homolog [Ceratitis capitata]
105232493	1693.09	6.11	106.89	4.12881	Up	PREDICTED: Bactrocera dorsalis uncharacterized LOC105232493 (LOC105232493), transcript variant X2, mRNA	K01873|1|3e-10|69.3|tca:662504|valyl-tRNA synthetase [EC:6.1.1.9];K17582|3|2e-07|60.1|nvi:100120806|antigen KI-67;K01183|4|6e-07|58.5|hst:105187489|chitinase [EC:3.2.1.14];K17797|5|2e-06|57.0|dsi:Dsim_GD14151|mitochondrial inner membrane protein COX18	-	GO:0030247//polysaccharide binding;GO:0030247//polysaccharide binding	GO:0006022;GO:0006022	gi|498953052|ref|XP_004523440.1|/8.99366e-136/PREDICTED: uncharacterized protein LOC101462328 isoform X2 [Ceratitis capitata]
105224809	3604.29	17.4	52.03	1.58026	Up	PREDICTED: Bactrocera dorsalis uncharacterized LOC105224809 (LOC105224809), transcript variant X2, mRNA	-	-	-	-	gi|498965823|ref|XP_004525663.1|/0/PREDICTED: uncharacterized protein LOC101457798 [Ceratitis capitata]
105229697	433	17.345	200.88	3.53374	Up	PREDICTED: Bactrocera dorsalis phormicin-like (LOC105229697), mRNA	-	-	-	GO:0042742//defense response to bacterium	gi|499013805|ref|XP_004537627.1|/1.9222e-21/PREDICTED: phormicin-like [Ceratitis capitata]
105227332	423	716.645	1783.96	1.31576	Up	PREDICTED: Bactrocera dorsalis uncharacterized LOC105227332 (LOC105227332), mRNA	-	-	-	-	gi|498945723|ref|XP_004522257.1|/5.08699e-30/PREDICTED: uncharacterized protein LOC101462034 [Ceratitis capitata]
105225346	1397	11.815	49.49	2.06652	Up	PREDICTED: Bactrocera dorsalis uncharacterized LOC105225346 (LOC105225346), mRNA	-	-	-	-	gi|498927202|ref|XP_004518081.1|/9.02535e-166/PREDICTED: uncharacterized protein LOC101456864 isoform X2 [Ceratitis capitata]
105229356	515.07	110.39	434.915	1.97812	Up	PREDICTED: Bactrocera dorsalis cytochrome c oxidase subunit 7A1, mitochondrial (LOC105229356), transcript variant X2, mRNA	K02270|1|4e-10|65.5|bmor:101744608|cytochrome c oxidase subunit 7a	GO:0005743//mitochondrial inner membrane;GO:0005743//mitochondrial inner membrane	GO:0015002//heme-copper terminal oxidase activity;GO:0015002//heme-copper terminal oxidase activity	-	gi|498969890|ref|XP_004526674.1|/6.41715e-25/PREDICTED: cytochrome c oxidase subunit 7A1, mitochondrial-like isoform X1 [Ceratitis capitata]
105228399	835	16.385	237.16	3.85541	Up	PREDICTED: Bactrocera dorsalis attacin-B-like (LOC105228399), mRNA	-	GO:0044421	-	GO:0042742//defense response to bacterium	gi|498925854|ref|XP_004517761.1|/5.92858e-93/PREDICTED: attacin-A-like [Ceratitis capitata]
105223190	491.23	232.615	576.515	1.30941	Up	PREDICTED: Bactrocera dorsalis ATP synthase subunit epsilon, mitochondrial (LOC105223190), transcript variant X2, misc_RNA	K02135|1|1e-21|103|mde:101889257|F-type H+-transporting ATPase subunit epsilon	GO:0005753//mitochondrial proton-transporting ATP synthase complex;GO:0005753//mitochondrial proton-transporting ATP synthase complex	GO:0015078//hydrogen ion transmembrane transporter activity;GO:0015662//ATPase activity, coupled to transmembrane movement of ions, phosphorylative mechanism;GO:0019829//cation-transporting ATPase activity;GO:0015078//hydrogen ion transmembrane transporter activity;GO:0015662//ATPase activity, coupled to transmembrane movement of ions, phosphorylative mechanism;GO:0019829//cation-transporting ATP…	GO:0006818//hydrogen transport;GO:0010259//multicellular organism aging;GO:0006754//ATP biosynthetic process;GO:0006950//response to stress;GO:0006818//hydrogen transport;GO:0010259//multicellular organism aging;GO:0006754//ATP biosynthetic process;GO:0006950//response to stress	gi|498938771|ref|XP_004521015.1|/1.98033e-22/PREDICTED: ATP synthase subunit epsilon, mitochondrial-like isoform X1 [Ceratitis capitata]
105230915	142	3.67	1812.34	8.94786	Up	PREDICTED: Bactrocera dorsalis uncharacterized LOC105230915 (LOC105230915), ncRNA	-	-	-	-	-
105228472	553	3.74	90.955	4.60404	Up	PREDICTED: Bactrocera dorsalis attacin-B-like (LOC105228472), partial mRNA	-	GO:0044421	-	GO:0042742//defense response to bacterium	gi|498925858|ref|XP_004517763.1|/9.17027e-66/PREDICTED: attacin-C-like [Ceratitis capitata]
105222948	700	43.015	115.75	1.4281	Up	PREDICTED: Bactrocera dorsalis general odorant-binding protein 28a-like (LOC105222948), mRNA	-	-	GO:0005549//odorant binding	-	gi|498962488|ref|XP_004525016.1|/2.79909e-65/PREDICTED: pheromone-binding protein-related protein 5-like [Ceratitis capitata]
105227442	2315	27.985	80.675	1.52747	Up	PREDICTED: Bactrocera dorsalis mucin-2-like (LOC105227442), mRNA	K01183|1|1e-07|61.2|mde:101894465|chitinase [EC:3.2.1.14];K01873|4|7e-07|58.5|tca:662504|valyl-tRNA synthetase [EC:6.1.1.9]	-	-	-	gi|498929414|ref|XP_004518644.1|/3.58191e-54/PREDICTED: cell surface glycoprotein 1-like [Ceratitis capitata]
105233631	890	7.99	50.145	2.64984	Up	PREDICTED: Bactrocera dorsalis lectizyme (LOC105233631), mRNA	K09640|1|3e-39|164|hst:105191535|transmembrane protease, serine 9 [EC:3.4.21.-]	-	GO:0070011//peptidase activity, acting on L-amino acid peptides	GO:0019538//protein metabolic process	gi|499008156|ref|XP_004536249.1|/3.16963e-103/PREDICTED: lectizyme-like [Ceratitis capitata]
105224974	1316.16	554.08	1351.39	1.28628	Up	PREDICTED: Bactrocera dorsalis ADP,ATP carrier protein (LOC105224974), transcript variant X2, mRNA	K05863|1|2e-158|561|mde:101889408|solute carrier family 25 (mitochondrial adenine nucleotide translocator), member 4/5/6/31	GO:0031224//intrinsic component of membrane;GO:0019866//organelle inner membrane;GO:0044444//cytoplasmic part;GO:0031224//intrinsic component of membrane;GO:0019866//organelle inner membrane;GO:0044444//cytoplasmic part	-	GO:0016192//vesicle-mediated transport;GO:0015868//purine ribonucleotide transport;GO:0007416//synapse assembly;GO:0007267//cell-cell signaling;GO:0010259//multicellular organism aging;GO:0042391//regulation of membrane potential;GO:0009605//response to external stimulus;GO:0016192//vesicle-mediated transport;GO:0015868//purine ribonucleotide transport;GO:0007416//synapse assembly;GO:0007267//cel…	gi|499004016|ref|XP_004535229.1|/3.23884e-162/PREDICTED: ADP,ATP carrier protein-like isoform X1 [Ceratitis capitata]
105230207	1270	172.89	421.84	1.28684	Up	PREDICTED: Bactrocera dorsalis putative uncharacterized protein DDB_G0290521 (LOC105230207), mRNA	-	-	GO:0005488	-	gi|499001362|ref|XP_004534573.1|/6.94716e-21/PREDICTED: mucin-2-like [Ceratitis capitata]
105228319	774	0.32	16.745	5.70951	Up	PREDICTED: Bactrocera dorsalis uncharacterized LOC105228319 (LOC105228319), mRNA	-	-	-	-	gi|498930166|ref|XP_004518806.1|/1.66256e-75/PREDICTED: uncharacterized protein LOC101457296 [Ceratitis capitata]
105226313	716	2.52	23.315	3.20976	Up	PREDICTED: Bactrocera dorsalis tetranectin-like protein (LOC105226313), mRNA	K06560|1|6e-11|69.7|crg:105340962|mannose receptor, C type;K17513|2|1e-10|68.6|amj:102567684|C-type lectin superfamily 17 member A	-	-	-	gi|498982757|ref|XP_004529944.1|/1.56355e-58/PREDICTED: macrophage mannose receptor 1-like [Ceratitis capitata]
105226582	1656.44	296.34	981.775	1.72814	Up	PREDICTED: Bactrocera dorsalis tropomyosin-2 (LOC105226582), transcript variant X22, mRNA	K10373|1|8e-112|406|dme:Dmel_CG4898|tropomyosin 1	GO:0005865//striated muscle thin filament;GO:0005865//striated muscle thin filament;GO:0005865//striated muscle thin filament;GO:0005865//striated muscle thin filament;GO:0005865//striated muscle thin filament;GO:0005865//striated muscle thin filament;GO:0005865//striated muscle thin filament;GO:0005865//striated muscle thin filament	GO:0008092//cytoskeletal protein binding;GO:0008092//cytoskeletal protein binding;GO:0008092//cytoskeletal protein binding;GO:0008092//cytoskeletal protein binding;GO:0008092//cytoskeletal protein binding;GO:0008092//cytoskeletal protein binding;GO:0008092//cytoskeletal protein binding;GO:0008092//cytoskeletal protein binding	GO:0030032//lamellipodium assembly;GO:0019094//pole plasm mRNA localization;GO:0003012//muscle system process;GO:0048812//neuron projection morphogenesis;GO:0030032//lamellipodium assembly;GO:0019094//pole plasm mRNA localization;GO:0003012//muscle system process;GO:0048812//neuron projection morphogenesis;GO:0030032//lamellipodium assembly;GO:0019094//pole plasm mRNA localization;GO:0003012//mus…	gi|498934011|ref|XP_004519784.1|/3.70456e-130/PREDICTED: calponin homology domain-containing protein DDB_G0272472-like isoform X19 [Ceratitis capitata]
105225163	826	34.57	3.395	-3.34804	Down	PREDICTED: Bactrocera dorsalis trypsin alpha-3-like (LOC105225163), mRNA	K01312|1|3e-33|144|dmo:Dmoj_GI11961|trypsin [EC:3.4.21.4]	-	-	-	gi|498971120|ref|XP_004526983.1|/9.96656e-69/PREDICTED: trypsin alpha-4-like [Ceratitis capitata]
105228346	495	53.18	176.895	1.73394	Up	PREDICTED: Bactrocera dorsalis lysozyme 1-like (LOC105228346), mRNA	K13915|1|1e-55|217|dgr:Dgri_GH15989|lysozyme C [EC:3.2.1.17]	-	GO:0004553//hydrolase activity, hydrolyzing O-glycosyl compounds	GO:0006959//humoral immune response;GO:0009056//catabolic process	gi|195012360|ref|XP_001983604.1|/5.01804e-55/GH15987 [Drosophila grimshawi]
105229981	818	35.51	96.085	1.43609	Up	PREDICTED: Bactrocera dorsalis apolipoprotein D-like (LOC105229981), mRNA	K03098|1|1e-43|178|mde:101890311|apolipoprotein D and lipocalin family protein	-	-	-	gi|499013431|ref|XP_004537535.1|/1.90281e-64/PREDICTED: apolipoprotein D-like [Ceratitis capitata]
105234202	782	306.88	49.18	-2.64153	Down	PREDICTED: Bactrocera dorsalis uncharacterized protein PB18E9.04c-like (LOC105234202), partial mRNA	-	-	-	-	-
105233590	1408	87.985	342.3	1.95993	Up	PREDICTED: Bactrocera dorsalis sarcoplasmic calcium-binding protein, alpha-B and -A chains (LOC105233590), mRNA	K05202|1|1e-54|216|dvi:Dvir_GJ17530|glutamate receptor, ionotropic kainate 2	GO:0005783//endoplasmic reticulum	GO:0046872//metal ion binding	-	gi|498948988|ref|XP_004522782.1|/3.40769e-104/PREDICTED: sarcoplasmic calcium-binding protein, alpha-B and -A chains-like isoform X1 [Ceratitis capitata]
105233668	1990	25.21	80.58	1.67643	Up	PREDICTED: Bactrocera dorsalis membrane-bound alkaline phosphatase (LOC105233668), mRNA	K01077|1|0.0|700|mde:101900343|alkaline phosphatase [EC:3.1.3.1]	-	GO:0016791//phosphatase activity	GO:0008152//metabolic process	gi|498998123|ref|XP_004533771.1|/0/PREDICTED: membrane-bound alkaline phosphatase-like [Ceratitis capitata]
105224910	1553	1.685	19.92	3.5634	Up	PREDICTED: Bactrocera dorsalis brain acid soluble protein 1 homolog (LOC105224910), mRNA	-	-	-	-	gi|499004588|ref|XP_004535369.1|/2.65854e-44/PREDICTED: brain acid soluble protein 1 homolog [Ceratitis capitata]
105228775	11247	16.775	61.125	1.86545	Up	PREDICTED: Bactrocera dorsalis muscle M-line assembly protein unc-89-like (LOC105228775), mRNA	K17341|1|0.0|2492|bmor:101746244|hemicentin	GO:0044464	GO:0005088//Ras guanyl-nucleotide exchange factor activity;GO:0004672//protein kinase activity;GO:0032559	GO:0031032//actomyosin structure organization;GO:0007525//somatic muscle development;GO:0007266//Rho protein signal transduction;GO:0006464//cellular protein modification process	gi|498996295|ref|XP_004533324.1|/0/PREDICTED: muscle M-line assembly protein unc-89-like isoform X7 [Ceratitis capitata]
105231874	982	11.645	60.54	2.37818	Up	PREDICTED: Bactrocera dorsalis uncharacterized LOC105231874 (LOC105231874), mRNA	-	-	-	-	gi|498957403|ref|XP_004524148.1|/3.63408e-106/PREDICTED: uncharacterized protein LOC101457550 [Ceratitis capitata]
105229902	1861.91	19.835	60.265	1.60327	Up	PREDICTED: Bactrocera dorsalis uncharacterized LOC105229902 (LOC105229902), transcript variant X3, mRNA	-	-	-	-	gi|498983047|ref|XP_004530015.1|/0/PREDICTED: uncharacterized protein DDB_G0280205-like [Ceratitis capitata]
105230773	27332	29.215	114.815	1.97453	Up	PREDICTED: Bactrocera dorsalis twitchin (LOC105230773), mRNA	K12567|1|0.0|2414|spu:590007|titin [EC:2.7.11.1]	GO:0031674//I band	GO:0004674//protein serine/threonine kinase activity;GO:0005198//structural molecule activity;GO:0032559	GO:0031032//actomyosin structure organization;GO:0009888//tissue development;GO:0006464//cellular protein modification process	gi|498932783|ref|XP_004519468.1|/0/PREDICTED: twitchin-like isoform X1 [Ceratitis capitata]
105227480	968	112.29	298.59	1.41094	Up	PREDICTED: Bactrocera dorsalis serine protease SP24D-like (LOC105227480), transcript variant X2, mRNA	K09640|1|2e-46|188|mde:101899724|transmembrane protease, serine 9 [EC:3.4.21.-];K01312|4|2e-37|158|der:Dere_GG22658|trypsin [EC:3.4.21.4]	-	GO:0004175//endopeptidase activity;GO:0004175//endopeptidase activity	GO:0019538//protein metabolic process;GO:0019538//protein metabolic process	gi|198471383|ref|XP_001355599.2|/1.87813e-62/GA21958 [Drosophila pseudoobscura pseudoobscura]
105232280	2236	0.235	39.52	7.39378	Up	PREDICTED: Bactrocera dorsalis proline-rich protein 4 (LOC105232280), mRNA	-	-	-	-	gi|499009451|ref|XP_004536569.1|/5.7103e-41/PREDICTED: BCL-6 corepressor-like protein 1-like [Ceratitis capitata]
105230655	1151	3.69	106.28	4.84811	Up	PREDICTED: Bactrocera dorsalis attacin-A-like (LOC105230655), mRNA	-	-	-	-	gi|498936107|ref|XP_004520307.1|/1.03615e-105/PREDICTED: sarcotoxin II-3-like [Ceratitis capitata]
105225378	746	599.095	1545.19	1.36693	Up	PREDICTED: Bactrocera dorsalis probable aconitate hydratase, mitochondrial (LOC105225378), mRNA	K01681|1|1e-124|447|dwi:Dwil_GK21115|aconitate hydratase [EC:4.2.1.3]	GO:0043231//intracellular membrane-bounded organelle;GO:0044444//cytoplasmic part	GO:0051536//iron-sulfur cluster binding;GO:0016836//hydro-lyase activity	GO:0009060//aerobic respiration	gi|498960815|ref|XP_004524701.1|/2.3168e-132/PREDICTED: probable aconitate hydratase, mitochondrial-like [Ceratitis capitata]
105225057	1263	52.655	360.295	2.77454	Up	PREDICTED: Bactrocera dorsalis lysosomal aspartic protease (LOC105225057), mRNA	K01379|1|2e-139|497|dya:Dyak_GE10927|cathepsin D [EC:3.4.23.5]	-	GO:0004175//endopeptidase activity	GO:0019538//protein metabolic process	gi|498965271|ref|XP_004525557.1|/0/PREDICTED: lysosomal aspartic protease-like [Ceratitis capitata]
105223679	1272	19.14	69.08	1.85168	Up	PREDICTED: Bactrocera dorsalis phospholipase A1-like (LOC105223679), mRNA	K01059|1|2e-68|261|dse:Dsec_GM22281|lipoprotein lipase [EC:3.1.1.34]	-	-	-	gi|499004553|ref|XP_004535360.1|/1.91767e-111/PREDICTED: vitellogenin-1-like [Ceratitis capitata]
105229695	368	1.655	24.395	3.88168	Up	PREDICTED: Bactrocera dorsalis sapecin-like (LOC105229695), mRNA	-	-	-	-	gi|499013026|ref|XP_004537435.1|/9.45143e-16/PREDICTED: phormicin-like [Ceratitis capitata]
105232251	1857	19.135	60.765	1.66703	Up	PREDICTED: Bactrocera dorsalis guanine nucleotide-binding protein subunit gamma-e (LOC105232251), mRNA	K04547|1|2e-35|153|dmo:Dmoj_GI17467|guanine nucleotide-binding protein G(I)/G(S)/G(O) subunit gamma-13	GO:0031234//extrinsic component of cytoplasmic side of plasma membrane;GO:0042995//cell projection	GO:0060089;GO:0017111//nucleoside-triphosphatase activity	GO:0050953//sensory perception of light stimulus;GO:0007166//cell surface receptor signaling pathway	gi|665407287|ref|NP_001285776.1|/3.83482e-40/Ggamma30A, isoform J [Drosophila melanogaster]
105222396	1730.18	298.4	1315.46	2.14025	Up	PREDICTED: Bactrocera dorsalis troponin T, skeletal muscle (LOC105222396), transcript variant X5, mRNA	K12046|1|2e-130|468|dan:Dana_GF22375|troponin T, fast skeletal muscle	GO:0005865//striated muscle thin filament;GO:0005865//striated muscle thin filament;GO:0005865//striated muscle thin filament;GO:0005865//striated muscle thin filament;GO:0005865//striated muscle thin filament	GO:0008092//cytoskeletal protein binding;GO:0046872//metal ion binding;GO:0008092//cytoskeletal protein binding;GO:0046872//metal ion binding;GO:0008092//cytoskeletal protein binding;GO:0046872//metal ion binding;GO:0008092//cytoskeletal protein binding;GO:0046872//metal ion binding;GO:0008092//cytoskeletal protein binding;GO:0046872//metal ion binding	GO:0031032//actomyosin structure organization;GO:0009888//tissue development;GO:0007015//actin filament organization;GO:0010927;GO:0006875//cellular metal ion homeostasis;GO:0031032//actomyosin structure organization;GO:0009888//tissue development;GO:0007015//actin filament organization;GO:0010927;GO:0006875//cellular metal ion homeostasis;GO:0031032//actomyosin structure organization;GO:0009888/…	gi|499003785|ref|XP_004535172.1|/1.00003e-132/PREDICTED: troponin T, skeletal muscle-like isoform X4 [Ceratitis capitata]
105231313	2707	7.45	38.69	2.37665	Up	PREDICTED: Bactrocera dorsalis fibrous sheath CABYR-binding protein (LOC105231313), mRNA	-	-	-	-	gi|498986451|ref|XP_004530859.1|/0/PREDICTED: FK506-binding protein 5-like isoform X1 [Ceratitis capitata]
105230900	1268.41	98.28	274.455	1.4816	Up	PREDICTED: Bactrocera dorsalis uncharacterized LOC105230900 (LOC105230900), transcript variant X2, mRNA	-	-	-	-	gi|499005443|ref|XP_004535579.1|/1.95579e-40/PREDICTED: uncharacterized protein LOC101463555 isoform X2 [Ceratitis capitata]
105226995	12441.4	33.68	90.695	1.42913	Up	PREDICTED: Bactrocera dorsalis titin (LOC105226995), transcript variant X5, mRNA	K00907|1|9e-69|266|spu:581963|myosin-light-chain kinase [EC:2.7.11.18]	-	-	-	gi|195490669|ref|XP_002093237.1|/0/GE20886 [Drosophila yakuba]
105225234	1339	33.33	100.35	1.59015	Up	PREDICTED: Bactrocera dorsalis guanine nucleotide-binding protein subunit beta-2 (LOC105225234), mRNA	K07972|1|0.0|652|dya:Dyak_GE19620|guanine nucleotide-binding protein subunit beta, other	GO:0031234//extrinsic component of cytoplasmic side of plasma membrane;GO:0042995//cell projection	GO:0017111//nucleoside-triphosphatase activity	GO:0010863//positive regulation of phospholipase C activity;GO:0007186//G-protein coupled receptor signaling pathway	gi|498999387|ref|XP_004534083.1|/0/PREDICTED: guanine nucleotide-binding protein subunit beta-2-like [Ceratitis capitata]
105230492	855	57.615	18.115	-1.66926	Down	PREDICTED: Bactrocera dorsalis ficolin-1-like (LOC105230492), mRNA	K15176|1|1e-43|179|dgr:Dgri_GH22725|RNA polymerase-associated protein CTR9;K06477|3|3e-41|170|bfo:BRAFLDRAFT_86061|sialophorin;K10104|3|3e-41|170|bfo:BRAFLDRAFT_86061|ficolin;K05719|4|2e-40|168|acs:100557589|integrin beta 1;K06252|4|2e-40|168|acs:100557589|tenascin;K06257|4|2e-40|168|acs:100557589|syndecan 1;K06493|4|2e-40|168|acs:100557589|integrin beta 3;K06550|4|2e-40|168|acs:100557589|L1 cell…	-	-	-	gi|498942486|ref|XP_004521724.1|/9.79948e-115/PREDICTED: fibrinogen C domain-containing protein 1-like [Ceratitis capitata]
105229898	1152	136.385	25.03	-2.44595	Down	PREDICTED: Bactrocera dorsalis uncharacterized LOC105229898 (LOC105229898), mRNA	-	-	-	-	gi|498983073|ref|XP_004530021.1|/4.00905e-57/PREDICTED: uncharacterized protein LOC101460931 isoform X1 [Ceratitis capitata]
105224315	2693	34.09	114.085	1.74269	Up	PREDICTED: Bactrocera dorsalis LIM domain and actin-binding protein 1 (LOC105224315), mRNA	K08271|1|6e-08|62.4|tup:102476292|STE20-related kinase adapter protein alpha;K09377|2|7e-06|55.5|ptg:102951564|cysteine and glycine-rich protein	-	-	-	gi|498969576|ref|XP_004526595.1|/0/PREDICTED: calponin homology domain-containing protein DDB_G0272472-like isoform X1 [Ceratitis capitata]
105229941	987	0.425	362.49	9.73626	Up	PREDICTED: Bactrocera dorsalis cuticle protein 1 (LOC105229941), mRNA	-	-	-	-	gi|499013673|ref|XP_004537594.1|/1.16039e-51/PREDICTED: cuticle protein 1-like [Ceratitis capitata]
105231042	592	1283.74	25.2	-5.67079	Down	PREDICTED: Bactrocera dorsalis general odorant-binding protein 99a-like (LOC105231042), mRNA	-	-	-	-	gi|527138416|gb|AGS08192.1|/9.10525e-20/odorant binding protein 10 [Bactrocera dorsalis]
105230083	767.97	70.145	519.025	2.88739	Up	PREDICTED: Bactrocera dorsalis flightin (LOC105230083), transcript variant X2, mRNA	-	GO:0005859//muscle myosin complex;GO:0005859//muscle myosin complex	-	GO:0007525//somatic muscle development;GO:0014866//skeletal myofibril assembly;GO:0007525//somatic muscle development;GO:0014866//skeletal myofibril assembly	gi|498950399|ref|XP_004523010.1|/1.51794e-45/PREDICTED: flightin-like [Ceratitis capitata]
105232171	15820	21.935	73.48	1.74412	Up	PREDICTED: Bactrocera dorsalis ryanodine receptor 44F (LOC105232171), mRNA	K04962|1|0.0|8738|dmo:Dmoj_GI18926|ryanodine receptor 2	GO:0031224//intrinsic component of membrane;GO:0015630//microtubule cytoskeleton;GO:0031090//organelle membrane	GO:0046872//metal ion binding	GO:0003012//muscle system process;GO:0006875//cellular metal ion homeostasis;GO:0006816//calcium ion transport	gi|619330594|gb|AHY02115.1|/0/ryanodine receptor [Bactrocera dorsalis]
105223627	3444	868.055	229.025	-1.92228	Down	PREDICTED: Bactrocera dorsalis ice-structuring glycoprotein (LOC105223627), mRNA	K11405|1|4e-06|56.6|oaa:100079804|histone deacetylase 8 [EC:3.5.1.98]	-	-	-	gi|498964184|ref|XP_004525346.1|/6.54597e-26/PREDICTED: chorion protein S15-like [Ceratitis capitata]
105233803	817	629.845	126.205	-2.31923	Down	PREDICTED: Bactrocera dorsalis uncharacterized LOC105233803 (LOC105233803), mRNA	-	-	-	-	gi|498995910|ref|XP_004533226.1|/2.47939e-72/PREDICTED: uncharacterized protein LOC101454469 [Ceratitis capitata]
105233695	1279	139.1	399.305	1.52137	Up	PREDICTED: Bactrocera dorsalis cytochrome c1, heme protein, mitochondrial (LOC105233695), mRNA	K00413|1|5e-121|436|mde:101899786|ubiquinol-cytochrome c reductase cytochrome c1 subunit	GO:0005746//mitochondrial respiratory chain	GO:0005506//iron ion binding	GO:0022904//respiratory electron transport chain	gi|499015053|ref|XP_004537936.1|/1.56892e-137/PREDICTED: cytochrome c1, heme protein, mitochondrial-like [Ceratitis capitata]
105223386	1422	4.16	27.33	2.71583	Up	PREDICTED: Bactrocera dorsalis zinc carboxypeptidase A 1-like (LOC105223386), mRNA	K01290|1|1e-87|326|dan:Dana_GF14014|carboxypeptidase A, invertebrate [EC:3.4.17.-]	GO:0044421	GO:0046872//metal ion binding;GO:0008237//metallopeptidase activity;GO:0008238//exopeptidase activity	-	gi|498996034|ref|XP_004533257.1|/0/PREDICTED: zinc carboxypeptidase A 1-like [Ceratitis capitata]
105233077	6970	71.53	190.11	1.41021	Up	PREDICTED: Bactrocera dorsalis PDZ and LIM domain protein Zasp (LOC105233077), mRNA	K05760|1|2e-36|158|isc:IscW_ISCW009899|paxillin	-	GO:0046872//metal ion binding	-	gi|498968413|ref|XP_004526307.1|/0/PREDICTED: PDZ and LIM domain protein Zasp-like isoform X8 [Ceratitis capitata]
105228355	697	131.59	40.855	-1.68747	Down	PREDICTED: Bactrocera dorsalis vegetative cell wall protein gp1-like (LOC105228355), mRNA	-	-	-	-	-
105232170	1476	1316.09	321.93	-2.03143	Down	PREDICTED: Bactrocera dorsalis vitellogenin-1-like (LOC105232170), mRNA	K01059|1|4e-23|111|dan:Dana_GF10332|lipoprotein lipase [EC:3.1.1.34]	GO:0044444//cytoplasmic part;GO:0015630//microtubule cytoskeleton	-	GO:0007028//cytoplasm organization;GO:0003006//developmental process involved in reproduction;GO:0044238//primary metabolic process	gi|19880525|gb|AAM00373.1|AF368054_1/0/vitellogenin 2 precursor [Bactrocera dorsalis]
105225174	541	67.58	7.225	-3.22553	Down	PREDICTED: Bactrocera dorsalis trypsin II-P29-like (LOC105225174), mRNA	K01312|1|1e-15|84.7|mde:101898915|trypsin [EC:3.4.21.4]	-	GO:0003824//catalytic activity	-	gi|498971120|ref|XP_004526983.1|/1.32218e-34/PREDICTED: trypsin alpha-4-like [Ceratitis capitata]
105230908	1808	56.52	17.16	-1.71971	Down	PREDICTED: Bactrocera dorsalis selenium-binding protein 1 (LOC105230908), mRNA	K17285|1|0.0|853|dya:Dyak_GE24469|selenium-binding protein 1	-	GO:0005488	-	gi|499000775|ref|XP_004534429.1|/0/PREDICTED: selenium-binding protein 1-like [Ceratitis capitata]
105228763	505	75.875	17.655	-2.10355	Down	PREDICTED: Bactrocera dorsalis protein disulfide-isomerase-like (LOC105228763), transcript variant X2, mRNA	K09580|1|7e-33|141|mde:101900371|protein disulfide-isomerase A1 [EC:5.3.4.1]	GO:0031967;GO:0012505//endomembrane system;GO:0044432;GO:0044297//cell body;GO:0031967;GO:0012505//endomembrane system;GO:0044432;GO:0044297//cell body	GO:0016862//intramolecular oxidoreductase activity, interconverting keto- and enol-groups;GO:0016862//intramolecular oxidoreductase activity, interconverting keto- and enol-groups	GO:0044267//cellular protein metabolic process;GO:0044267//cellular protein metabolic process	gi|364521201|gb|AEW66914.1|/4.53449e-34/protein disulfide isomerase [Bactrocera dorsalis]
105232734	710	0.01	317.815	14.9559	Up	PREDICTED: Bactrocera dorsalis endocuticle structural protein SgAbd-6 (LOC105232734), mRNA	-	-	GO:0005198//structural molecule activity	-	gi|498959629|ref|XP_004524507.1|/3.79394e-41/PREDICTED: endocuticle structural protein SgAbd-6-like [Ceratitis capitata]
105232279	2447	0.26	33.275	6.99978	Up	PREDICTED: Bactrocera dorsalis tetra-peptide repeat homeobox protein 1 (LOC105232279), mRNA	-	-	-	-	gi|498943943|ref|XP_004521962.1|/1.7214e-54/PREDICTED: proline-rich protein 4-like [Ceratitis capitata]
105223607	701	889.055	224.24	-1.98723	Down	PREDICTED: Bactrocera dorsalis uncharacterized LOC105223607 (LOC105223607), mRNA	-	-	-	-	gi|498964184|ref|XP_004525346.1|/8.50637e-30/PREDICTED: chorion protein S15-like [Ceratitis capitata]
105229698	448	24.235	243.65	3.32965	Up	PREDICTED: Bactrocera dorsalis sapecin-like (LOC105229698), mRNA	-	-	-	GO:0006952//defense response	gi|499013026|ref|XP_004537435.1|/3.6986e-20/PREDICTED: phormicin-like [Ceratitis capitata]
105228468	970	114.875	479.99	2.06294	Up	PREDICTED: Bactrocera dorsalis trypsin-like (LOC105228468), mRNA	K01312|1|5e-100|366|mde:101888438|trypsin [EC:3.4.21.4]	GO:0044421	GO:0004175//endopeptidase activity	GO:0032501//multicellular organismal process;GO:0019538//protein metabolic process	gi|498925904|ref|XP_004517775.1|/5.86267e-109/PREDICTED: trypsin-like [Ceratitis capitata]
105234111	1423.87	356.155	1348.08	1.92032	Up	PREDICTED: Bactrocera dorsalis uncharacterized LOC105234111 (LOC105234111), transcript variant X10, mRNA	-	GO:0030017//sarcomere;GO:0030017//sarcomere;GO:0030017//sarcomere;GO:0030017//sarcomere;GO:0030017//sarcomere;GO:0030017//sarcomere;GO:0030017//sarcomere;GO:0030017//sarcomere;GO:0030017//sarcomere	-	GO:0007444//imaginal disc development;GO:0007423//sensory organ development;GO:0007444//imaginal disc development;GO:0007423//sensory organ development;GO:0007444//imaginal disc development;GO:0007423//sensory organ development;GO:0007444//imaginal disc development;GO:0007423//sensory organ development;GO:0007444//imaginal disc development;GO:0007423//sensory organ development;GO:0007444//imagina…	gi|498927821|ref|XP_004518239.1|/6.2508e-92/PREDICTED: uncharacterized protein LOC101451789 isoform X7 [Ceratitis capitata]
105229818	1073	171.735	7.755	-4.46891	Down	PREDICTED: Bactrocera dorsalis uncharacterized LOC105229818 (LOC105229818), mRNA	-	-	-	-	gi|195591129|ref|XP_002085295.1|/2.64425e-76/GD12390 [Drosophila simulans]
105226712	654	27.805	5.14	-2.4355	Down	PREDICTED: Bactrocera dorsalis nuclease EXOG, mitochondrial-like (LOC105226712), mRNA	K01173|1|1e-11|72.0|tca:103314806|endonuclease G, mitochondrial	-	-	-	gi|498924739|ref|XP_004517510.1|/2.40602e-65/PREDICTED: uncharacterized protein LOC101462313 [Ceratitis capitata]
105225736	1263	11.055	43.525	1.97715	Up	PREDICTED: Bactrocera dorsalis lipase 3-like (LOC105225736), mRNA	K01052|1|2e-110|401|mde:101888746|lysosomal acid lipase/cholesteryl ester hydrolase [EC:3.1.1.13]	-	-	-	gi|498985685|ref|XP_004530664.1|/0/PREDICTED: lipase 3-like [Ceratitis capitata]
105226758	652	1004.04	103	-3.28511	Down	PREDICTED: Bactrocera dorsalis pre-mRNA-processing factor 17 (LOC105226758), mRNA	K12816|1|2e-53|210|mde:101897938|pre-mRNA-processing factor 17	GO:0005681//spliceosomal complex	-	GO:0000377	gi|498939781|ref|XP_004521286.1|/8.88061e-60/PREDICTED: pre-mRNA-processing factor 17-like [Ceratitis capitata]
105233284	610	1.645	25.205	3.93755	Up	PREDICTED: Bactrocera dorsalis ctenidin-1-like (LOC105233284), mRNA	-	-	-	-	-
105223652	577	221.565	595.52	1.42642	Up	PREDICTED: Bactrocera dorsalis H/ACA ribonucleoprotein complex non-core subunit NAF1-like (LOC105223652), mRNA	-	-	-	-	-
105232367	689	45.545	2.225	-4.35542	Down	PREDICTED: Bactrocera dorsalis uncharacterized LOC105232367 (LOC105232367), mRNA	-	-	-	-	gi|499002981|ref|XP_004534973.1|/2.34125e-08/PREDICTED: uncharacterized protein LOC101455591 [Ceratitis capitata]
105233671	396	268.385	85.12	-1.65673	Down	PREDICTED: Bactrocera dorsalis lipopolysaccharide-induced tumor necrosis factor-alpha factor homolog (LOC105233671), mRNA	K19363|1|4e-26|118|dgr:Dgri_GH19763|lipopolysaccharide-induced tumor necrosis factor-alpha factor	-	GO:0046914//transition metal ion binding	-	gi|195029845|ref|XP_001987782.1|/2.85739e-25/GH19763 [Drosophila grimshawi]
105227794	625	210.53	41.975	-2.32642	Down	PREDICTED: Bactrocera dorsalis uncharacterized LOC105227794 (LOC105227794), partial mRNA	-	-	-	-	gi|498996795|ref|XP_004533443.1|/8.2244e-49/PREDICTED: putative uncharacterized protein ENSP00000383309-like [Ceratitis capitata]
105230807	759	55.315	179.52	1.6984	Up	PREDICTED: Bactrocera dorsalis peptidoglycan-recognition protein SB1-like (LOC105230807), mRNA	K01446|1|3e-80|300|mde:101893184|N-acetylmuramoyl-L-alanine amidase [EC:3.5.1.28]	GO:0016021//integral component of membrane;GO:0015630//microtubule cytoskeleton	GO:0016811//hydrolase activity, acting on carbon-nitrogen (but not peptide) bonds, in linear amides;GO:0005539//glycosaminoglycan binding	GO:0000270//peptidoglycan metabolic process;GO:0002376//immune system process;GO:0006950//response to stress	gi|499015104|ref|XP_004537949.1|/6.17319e-96/PREDICTED: peptidoglycan-recognition protein SB1-like [Ceratitis capitata]
105227139	576	57.685	183.145	1.66672	Up	PREDICTED: Bactrocera dorsalis uncharacterized LOC105227139 (LOC105227139), mRNA	-	-	-	-	gi|498931088|ref|XP_004519055.1|/2.00147e-29/PREDICTED: uncharacterized protein LOC101452993 [Ceratitis capitata]
105234042	1025	16.805	68.22	2.0213	Up	PREDICTED: Bactrocera dorsalis trypsin-4-like (LOC105234042), mRNA	K01312|1|4e-67|257|dan:Dana_GF16324|trypsin [EC:3.4.21.4]	-	GO:0070011//peptidase activity, acting on L-amino acid peptides	-	gi|498955830|ref|XP_004523894.1|/1.05017e-119/PREDICTED: trypsin-3-like [Ceratitis capitata]
105233886	540	20.175	66.78	1.72685	Up	PREDICTED: Bactrocera dorsalis cuticular protein 47Eg-like (LOC105233886), mRNA	-	-	GO:0042302//structural constituent of cuticle	-	gi|498937147|ref|XP_004520582.1|/6.85468e-44/PREDICTED: cuticular protein 47Eg-like [Ceratitis capitata]
105231756	1975	19.045	0.365	-5.70537	Down	PREDICTED: Bactrocera dorsalis prolyl 4-hydroxylase subunit alpha-1 (LOC105231756), mRNA	K00472|1|6e-85|317|dya:Dyak_GE10884|prolyl 4-hydroxylase [EC:1.14.11.2]	-	GO:0005488;GO:0016705//oxidoreductase activity, acting on paired donors, with incorporation or reduction of molecular oxygen	GO:0007431//salivary gland development	gi|499000579|ref|XP_004534380.1|/4.93678e-126/PREDICTED: prolyl 4-hydroxylase subunit alpha-1-like [Ceratitis capitata]
105233525	475.26	228.765	568.005	1.31204	Up	PREDICTED: Bactrocera dorsalis cytochrome b-c1 complex subunit 8 (LOC105233525), transcript variant X2, mRNA	K00418|1|2e-27|122|dan:Dana_GF10534|ubiquinol-cytochrome c reductase subunit 8	GO:0044444//cytoplasmic part;GO:0044444//cytoplasmic part	GO:0048038//quinone binding;GO:0015078//hydrogen ion transmembrane transporter activity;GO:0048038//quinone binding;GO:0015078//hydrogen ion transmembrane transporter activity	GO:0022904//respiratory electron transport chain;GO:0022904//respiratory electron transport chain	gi|498970943|ref|XP_004526938.1|/2.65682e-31/PREDICTED: cytochrome b-c1 complex subunit 8-like [Ceratitis capitata]
105233805	783	616.03	249.405	-1.30451	Down	PREDICTED: Bactrocera dorsalis uncharacterized LOC105233805 (LOC105233805), mRNA	-	-	-	-	gi|498995871|ref|XP_004533216.1|/2.54546e-71/PREDICTED: uncharacterized protein LOC101452672 [Ceratitis capitata]
105232100	2503	116.385	382.13	1.71516	Up	PREDICTED: Bactrocera dorsalis probable citrate synthase, mitochondrial (LOC105232100), mRNA	K01647|1|0.0|801|mde:101888175|citrate synthase [EC:2.3.3.1]	GO:0044429;GO:0015630//microtubule cytoskeleton	GO:0046912//transferase activity, transferring acyl groups, acyl groups converted into alkyl on transfer	GO:0009060//aerobic respiration;GO:0005975//carbohydrate metabolic process	gi|498954584|ref|XP_004523689.1|/0/PREDICTED: probable citrate synthase, mitochondrial-like isoform X1 [Ceratitis capitata]
105227477	850	21.175	119.8	2.50019	Up	PREDICTED: Bactrocera dorsalis serine protease SP24D-like (LOC105227477), mRNA	K09640|1|1e-40|168|mde:101899724|transmembrane protease, serine 9 [EC:3.4.21.-];K01312|4|1e-28|128|tca:655678|trypsin [EC:3.4.21.4]	-	GO:0016787//hydrolase activity	-	gi|498935244|ref|XP_004520087.1|/8.37418e-58/PREDICTED: trypsin-3-like [Ceratitis capitata]
105229889	1626	167.065	1057.43	2.66208	Up	PREDICTED: Bactrocera dorsalis actin-3, muscle-specific (LOC105229889), mRNA	K05692|1|0.0|753|mde:101887443|actin beta/gamma 1	GO:0015630//microtubule cytoskeleton;GO:0044444//cytoplasmic part;GO:0015629//actin cytoskeleton	GO:0008194//UDP-glycosyltransferase activity;GO:0005198//structural molecule activity;GO:0032559	GO:0006024//glycosaminoglycan biosynthetic process;GO:0006996//organelle organization;GO:0042993//positive regulation of transcription factor import into nucleus;GO:0030166//proteoglycan biosynthetic process;GO:0048513//animal organ development	gi|1168323|sp|P45886.1|ACT3_BACDO/0/RecName: Full=Actin-3, muscle-specific; Flags: Precursor [Bactrocera dorsalis]
105231790	1355	660.68	3071.71	2.21702	Up	PREDICTED: Bactrocera dorsalis myosin regulatory light chain 2 (LOC105231790), mRNA	K12754|1|3e-27|125|tru:105418036|myosin regulatory light chain 7;K12757|4|1e-24|116|spu:578403|myosin regulatory light chain 12;K12755|5|2e-24|116|hro:HELRODRAFT_78681|myosin regulatory light chain 9	GO:0015629//actin cytoskeleton	GO:0046872//metal ion binding;GO:0016887//ATPase activity;GO:0003774//motor activity	-	gi|499000436|ref|XP_004534344.1|/5.37276e-75/PREDICTED: myosin regulatory light chain 2-like [Ceratitis capitata]
105234029	568	1049.29	127.865	-3.03671	Down	PREDICTED: Bactrocera dorsalis vitelline membrane protein Vm26Aa-like (LOC105234029), mRNA	-	-	-	-	gi|498988455|ref|XP_004531358.1|/2.84126e-25/PREDICTED: vitelline membrane protein Vm26Aa-like [Ceratitis capitata]
105225662	5077	24.355	67.965	1.48057	Up	PREDICTED: Bactrocera dorsalis glycerol-3-phosphate dehydrogenase, mitochondrial (LOC105225662), mRNA	K00111|1|0.0|1291|dan:Dana_GF13366|glycerol-3-phosphate dehydrogenase [EC:1.1.5.3]	GO:0043234//protein complex;GO:0043231//intracellular membrane-bounded organelle;GO:0044444//cytoplasmic part	GO:0016901//oxidoreductase activity, acting on the CH-OH group of donors, quinone or similar compound as acceptor;GO:0046872//metal ion binding	GO:0006071//glycerol metabolic process;GO:0008344//adult locomotory behavior;GO:0022904//respiratory electron transport chain	gi|498983603|ref|XP_004530158.1|/0/PREDICTED: glycerol-3-phosphate dehydrogenase, mitochondrial-like isoform X1 [Ceratitis capitata]
105233596	647	17.105	67.465	1.97972	Up	PREDICTED: Bactrocera dorsalis phospholipase A1-like (LOC105233596), partial mRNA	K19404|1|9e-50|198|dwi:Dwil_GK12048|phosphatidic acid-selective&#160;phospholipase A1 [EC:3.1.1.-];K01059|4|8e-30|132|dya:Dyak_GE10688|lipoprotein lipase [EC:3.1.1.34]	-	-	GO:0044238//primary metabolic process	gi|499014955|ref|XP_004537911.1|/2.85266e-95/PREDICTED: pancreatic triacylglycerol lipase-like [Ceratitis capitata]
105231178	1371	0.135	54.345	8.65304	Up	PREDICTED: Bactrocera dorsalis adult cuticle protein 1-like (LOC105231178), mRNA	-	-	-	-	gi|498942886|ref|XP_004521788.1|/2.84593e-31/PREDICTED: adult cuticle protein 1-like [Ceratitis capitata]
105226115	1708	12.31	49.795	2.01617	Up	PREDICTED: Bactrocera dorsalis neurogenic locus notch homolog protein 3 (LOC105226115), transcript variant X2, mRNA	K06052|1|1e-30|137|tca:652942|jagged;K02599|3|2e-30|136|bfo:BRAFLDRAFT_101341|Notch	-	-	-	gi|498936481|ref|XP_004520404.1|/0/PREDICTED: neurogenic locus Notch protein-like isoform X2 [Ceratitis capitata]
105231384	1833	69.825	11.065	-2.65774	Down	PREDICTED: Bactrocera dorsalis uncharacterized LOC105231384 (LOC105231384), mRNA	-	-	-	-	gi|498959369|ref|XP_004524465.1|/1.76354e-138/PREDICTED: uncharacterized protein LOC101454622 [Ceratitis capitata]
105231180	633	0.3	163.255	9.08795	Up	PREDICTED: Bactrocera dorsalis adult cuticle protein 1-like (LOC105231180), mRNA	-	-	-	-	gi|498942886|ref|XP_004521788.1|/6.10757e-15/PREDICTED: adult cuticle protein 1-like [Ceratitis capitata]
105233888	877	64.97	167.73	1.3683	Up	PREDICTED: Bactrocera dorsalis uncharacterized LOC105233888 (LOC105233888), partial mRNA	-	-	-	-	gi|498982973|ref|XP_004529996.1|/1.93956e-97/PREDICTED: uncharacterized protein LOC101456900 isoform X3 [Ceratitis capitata]
105224556	2094.27	154.08	429.33	1.47841	Up	PREDICTED: Bactrocera dorsalis uncharacterized LOC105224556 (LOC105224556), transcript variant X3, mRNA	-	-	-	-	gi|499006641|ref|XP_004535873.1|/3.53952e-65/PREDICTED: uncharacterized protein LOC101449070 [Ceratitis capitata]
105224696	795	34.995	134.215	1.93933	Up	PREDICTED: Bactrocera dorsalis alcohol dehydrogenase 2 (LOC105224696), mRNA	K00069|1|3e-34|147|mde:101901402|15-hydroxyprostaglandin dehydrogenase (NAD) [EC:1.1.1.141]	-	GO:0016616//oxidoreductase activity, acting on the CH-OH group of donors, NAD or NADP as acceptor	GO:0006909//phagocytosis;GO:0001523//retinoid metabolic process	gi|498935777|ref|XP_004520221.1|/8.07187e-113/PREDICTED: alcohol dehydrogenase 2-like [Ceratitis capitata]
105232504	1389.51	385.855	926.82	1.26423	Up	PREDICTED: Bactrocera dorsalis ATP synthase lipid-binding protein, mitochondrial (LOC105232504), transcript variant X2, mRNA	K02128|1|5e-44|181|mde:101899373|F-type H+-transporting ATPase subunit c	GO:0031224//intrinsic component of membrane;GO:0005753//mitochondrial proton-transporting ATP synthase complex;GO:0033177//proton-transporting two-sector ATPase complex, proton-transporting domain;GO:0031224//intrinsic component of membrane;GO:0005753//mitochondrial proton-transporting ATP synthase complex;GO:0033177//proton-transporting two-sector ATPase complex, proton-transporting domain	GO:0015078//hydrogen ion transmembrane transporter activity;GO:0015662//ATPase activity, coupled to transmembrane movement of ions, phosphorylative mechanism;GO:0015078//hydrogen ion transmembrane transporter activity;GO:0015662//ATPase activity, coupled to transmembrane movement of ions, phosphorylative mechanism	GO:0006754//ATP biosynthetic process;GO:0015988//energy coupled proton transmembrane transport, against electrochemical gradient;GO:0006754//ATP biosynthetic process;GO:0015988//energy coupled proton transmembrane transport, against electrochemical gradient	gi|557774374|ref|XP_005186836.1|/3.31335e-43/PREDICTED: ATP synthase lipid-binding protein, mitochondrial-like isoform X1 [Musca domestica]
105223048	618	72.915	195.385	1.42203	Up	PREDICTED: Bactrocera dorsalis putative ATP synthase subunit f, mitochondrial (LOC105223048), mRNA	K02130|1|3e-55|216|der:Dere_GG19912|F-type H+-transporting ATPase subunit f	GO:0005753//mitochondrial proton-transporting ATP synthase complex	-	GO:0006818//hydrogen transport	gi|498937289|ref|XP_004520614.1|/5.54644e-58/PREDICTED: putative ATP synthase subunit f, mitochondrial-like isoform X1 [Ceratitis capitata]
105227475	840	97.225	335.875	1.78853	Up	PREDICTED: Bactrocera dorsalis serine protease SP24D-like (LOC105227475), mRNA	K09640|1|1e-40|169|mde:101899724|transmembrane protease, serine 9 [EC:3.4.21.-]	-	GO:0016787//hydrolase activity	-	gi|498935244|ref|XP_004520087.1|/3.01187e-60/PREDICTED: trypsin-3-like [Ceratitis capitata]
105225230	3432	2.765	34.96	3.66035	Up	PREDICTED: Bactrocera dorsalis uncharacterized LOC105225230 (LOC105225230), mRNA	K05329|1|0.0|1062|dya:Dyak_GE22470|mucolipin;K04550|2|4e-07|60.1|phi:102101426|low-density lipoprotein receptor-related protein 1 (alpha-2-macroglobulin receptor);K05089|2|4e-07|60.1|phi:102101426|platelet-derived growth factor receptor beta [EC:2.7.10.1];K06256|2|4e-07|60.1|phi:102101426|CD44 antigen;K06464|2|4e-07|60.1|phi:102101426|integrin beta 2;K12473|5|5e-07|59.7|ola:101161779|low-density …	-	GO:0030247//polysaccharide binding;GO:0016811//hydrolase activity, acting on carbon-nitrogen (but not peptide) bonds, in linear amides	GO:0006022	gi|498999399|ref|XP_004534086.1|/0/PREDICTED: uncharacterized protein LOC101462416 isoform X1 [Ceratitis capitata]
105232395	1762	15.585	48.585	1.64035	Up	PREDICTED: Bactrocera dorsalis chitinase-3-like protein 1 (LOC105232395), mRNA	K01183|1|7e-169|596|dpe:Dper_GL10147|chitinase [EC:3.2.1.14]	-	GO:0016798//hydrolase activity, acting on glycosyl bonds	GO:0005975//carbohydrate metabolic process	gi|499002965|ref|XP_004534969.1|/1.07652e-169/PREDICTED: acidic mammalian chitinase-like [Ceratitis capitata]
105225316	1143	2.93	33.775	3.52698	Up	PREDICTED: Bactrocera dorsalis uncharacterized LOC105225316 (LOC105225316), mRNA	K01873|1|5e-15|84.3|tca:662504|valyl-tRNA synthetase [EC:6.1.1.9];K05030|4|1e-11|73.2|cin:100175971|calcium-activated chloride channel regulator 4	-	GO:0030247//polysaccharide binding	GO:0006022	gi|498971979|ref|XP_004527198.1|/6.30638e-164/PREDICTED: uncharacterized protein LOC101452357 [Ceratitis capitata]
105231393	924	29.51	100.755	1.77158	Up	PREDICTED: Bactrocera dorsalis serine proteases 1/2-like (LOC105231393), mRNA	K01310|1|5e-97|356|dpo:Dpse_GA19618|chymotrypsin [EC:3.4.21.1];K09640|2|5e-66|253|dse:Dsec_GM14740|transmembrane protease, serine 9 [EC:3.4.21.-]	-	GO:0004175//endopeptidase activity	GO:0019538//protein metabolic process	gi|498959304|ref|XP_004524454.1|/7.79783e-108/PREDICTED: serine proteases 1/2-like [Ceratitis capitata]
105230546	417	75.345	208.39	1.4677	Up	PREDICTED: Bactrocera dorsalis diptericin-like (LOC105230546), mRNA	-	GO:0044421	-	-	gi|627589126|gb|AHY30296.1|/1.30084e-41/diptericin [Bactrocera dorsalis]
105226789	1651	192.295	461.16	1.26195	Up	PREDICTED: Bactrocera dorsalis mitochondrial-processing peptidase subunit beta (LOC105226789), mRNA	K17732|1|0.0|885|mde:101897250|mitochondrial-processing peptidase subunit beta [EC:3.4.24.64]	GO:0015630//microtubule cytoskeleton;GO:0005746//mitochondrial respiratory chain	GO:0015078//hydrogen ion transmembrane transporter activity;GO:0004175//endopeptidase activity;GO:0046914//transition metal ion binding	GO:0051604//protein maturation;GO:0000226//microtubule cytoskeleton organization;GO:0022904//respiratory electron transport chain	gi|498995792|ref|XP_004533197.1|/0/PREDICTED: mitochondrial-processing peptidase subunit beta-like [Ceratitis capitata]
105228750	1384	42.78	111.38	1.38048	Up	PREDICTED: Bactrocera dorsalis trehalose-phosphate phosphatase B (LOC105228750), mRNA	K01087|1|3e-136|487|dwi:Dwil_GK24304|trehalose 6-phosphate phosphatase [EC:3.1.3.12]	-	-	GO:0005991//trehalose metabolic process	gi|499007979|ref|XP_004536204.1|/6.41735e-148/PREDICTED: trehalose-phosphate phosphatase B-like [Ceratitis capitata]
105225453	1713	314.735	1278.62	2.02238	Up	PREDICTED: Bactrocera dorsalis actin-2, muscle-specific (LOC105225453), mRNA	K05692|1|0.0|758|mde:101890414|actin beta/gamma 1	GO:0015630//microtubule cytoskeleton;GO:0044444//cytoplasmic part;GO:0015629//actin cytoskeleton	GO:0008194//UDP-glycosyltransferase activity;GO:0005198//structural molecule activity;GO:0032559	GO:0006024//glycosaminoglycan biosynthetic process;GO:0006996//organelle organization;GO:0042993//positive regulation of transcription factor import into nucleus;GO:0030166//proteoglycan biosynthetic process;GO:0048513//animal organ development	gi|1168320|sp|P45885.1|ACT2_BACDO/0/RecName: Full=Actin-2, muscle-specific; Flags: Precursor [Bactrocera dorsalis]
105222940	745	369.455	106.025	-1.80099	Down	PREDICTED: Bactrocera dorsalis general odorant-binding protein 19d (LOC105222940), mRNA	-	-	-	-	gi|498962548|ref|XP_004525028.1|/1.53418e-67/PREDICTED: uncharacterized protein LOC101460065 [Ceratitis capitata]
105229696	478	14.575	129.675	3.15333	Up	PREDICTED: Bactrocera dorsalis defensin-like (LOC105229696), mRNA	-	-	-	-	gi|499013809|ref|XP_004537628.1|/1.79117e-19/PREDICTED: defensin-B-like [Ceratitis capitata]
105233124	1640	63.42	165.335	1.38238	Up	PREDICTED: Bactrocera dorsalis KNR4/SMI1 homolog (LOC105233124), mRNA	-	-	-	-	gi|498924798|ref|XP_004517520.1|/1.23423e-71/PREDICTED: protein TolA-like isoform X2 [Ceratitis capitata]
105233630	887	133.475	522.365	1.96849	Up	PREDICTED: Bactrocera dorsalis lectizyme-like (LOC105233630), mRNA	K09640|1|5e-37|156|hst:105191535|transmembrane protease, serine 9 [EC:3.4.21.-]	-	GO:0004175//endopeptidase activity	GO:0019538//protein metabolic process	gi|499008152|ref|XP_004536248.1|/3.68612e-136/PREDICTED: lectizyme-like [Ceratitis capitata]
105231777	338	13.46	156.84	3.54254	Up	PREDICTED: Bactrocera dorsalis cecropin-1-like (LOC105231777), mRNA	-	-	-	GO:0042742//defense response to bacterium	gi|543976|sp|Q06589.1|CEC1_CERCA/7.91863e-15/RecName: Full=Cecropin-1; Flags: Precursor [Ceratitis capitata]
105224985	1439	15.645	131.805	3.07463	Up	PREDICTED: Bactrocera dorsalis pro-resilin-like (LOC105224985), mRNA	-	-	GO:0005198//structural molecule activity	-	gi|499004064|ref|XP_004535241.1|/2.66784e-27/PREDICTED: uncharacterized protein LOC101451052 [Ceratitis capitata]
105230591	1441	17.235	55.21	1.67959	Up	PREDICTED: Bactrocera dorsalis carboxypeptidase B-like (LOC105230591), mRNA	K01290|1|2e-61|239|dpo:Dpse_GA20041|carboxypeptidase A, invertebrate [EC:3.4.17.-]	-	-	-	gi|498934671|ref|XP_004519934.1|/0/PREDICTED: carboxypeptidase B-like [Ceratitis capitata]
105224393	1620	2.69	35.78	3.73348	Up	PREDICTED: Bactrocera dorsalis retinoid-inducible serine carboxypeptidase-like (LOC105224393), mRNA	K09646|1|0.0|718|mde:101887853|serine carboxypeptidase 1 [EC:3.4.16.-]	-	GO:0004180//carboxypeptidase activity	GO:0019538//protein metabolic process	gi|498960476|ref|XP_004524646.1|/0/PREDICTED: retinoid-inducible serine carboxypeptidase-like [Ceratitis capitata]
105232277	2502	41	168.715	2.04089	Up	PREDICTED: Bactrocera dorsalis angiotensin-converting enzyme (LOC105232277), mRNA	K01283|1|0.0|1084|dvi:Dvir_GJ18156|peptidyl-dipeptidase A [EC:3.4.15.1]	GO:0044464	GO:0046914//transition metal ion binding;GO:0008238//exopeptidase activity	GO:0019538//protein metabolic process;GO:0009608//response to symbiont;GO:0006997//nucleus organization;GO:0009653//anatomical structure morphogenesis;GO:0003006//developmental process involved in reproduction	gi|499009427|ref|XP_004536563.1|/0/PREDICTED: angiotensin-converting enzyme-like isoform X1 [Ceratitis capitata]
105222125	1458	15.04	61.065	2.02154	Up	PREDICTED: Bactrocera dorsalis uncharacterized LOC105222125 (LOC105222125), mRNA	K00682|1|1e-27|127|chx:102187188|gamma-glutamylcyclotransferase [EC:2.3.2.4]	-	-	-	gi|498945011|ref|XP_004522140.1|/2.56986e-102/PREDICTED: gamma-glutamylcyclotransferase-like [Ceratitis capitata]
105230134	20131	17.63	56.815	1.68824	Up	PREDICTED: Bactrocera dorsalis titin-like (LOC105230134), mRNA	K14721|1|0.0|1410|phu:Phum_PHUM540970|DNA-directed RNA polymerase III subunit RPC5	-	-	-	gi|498963339|ref|XP_004525182.1|/0/PREDICTED: titin-like isoform X7 [Ceratitis capitata]
105233802	791	166.375	27.7	-2.58648	Down	PREDICTED: Bactrocera dorsalis uncharacterized LOC105233802 (LOC105233802), mRNA	-	-	-	-	gi|498995910|ref|XP_004533226.1|/2.76952e-65/PREDICTED: uncharacterized protein LOC101454469 [Ceratitis capitata]
105223824	1736.85	1645.2	654.105	-1.33067	Down	PREDICTED: Bactrocera dorsalis uncharacterized LOC105223824 (LOC105223824), transcript variant X2, mRNA	-	-	-	-	gi|498949420|ref|XP_004522850.1|/1.06143e-18/PREDICTED: ring-infected erythrocyte surface antigen-like [Ceratitis capitata]
105233739	1092.3	365.435	1453.7	1.99205	Up	PREDICTED: Bactrocera dorsalis myosin light chain alkali (LOC105233739), transcript variant X2, mRNA	K05738|1|5e-17|90.9|oaa:100077064|myosin light chain 1	GO:0016460//myosin II complex;GO:0016460//myosin II complex	GO:0046872//metal ion binding;GO:0016887//ATPase activity;GO:0003774//motor activity;GO:0046872//metal ion binding;GO:0016887//ATPase activity;GO:0003774//motor activity	GO:0009888//tissue development;GO:0003012//muscle system process;GO:0009888//tissue development;GO:0003012//muscle system process	gi|498987199|ref|XP_004531046.1|/2.96964e-72/PREDICTED: myosin light chain alkali-like isoform X2 [Ceratitis capitata]
105223364	1394	25.995	75.205	1.53259	Up	PREDICTED: Bactrocera dorsalis uncharacterized LOC105223364 (LOC105223364), mRNA	K05631|1|6e-06|54.7|tru:101064875|atrophin-1 interacting protein 3 (BAI1-associated protein 1);K06786|1|6e-06|54.7|tru:101064875|junctional adhesion molecule 4;K06787|1|6e-06|54.7|tru:101064875|endothelial cell adhesion molecule;K06112|2|7e-06|54.3|lcm:102348191|membrane-associated guanylate kinase-related;K05629|3|1e-05|53.9|cjc:100393799|atrophin-1 interacting protein 1	-	-	-	gi|499006653|ref|XP_004535876.1|/1.01575e-92/PREDICTED: uncharacterized protein LOC101449597 isoform X1 [Ceratitis capitata]
105223822	933	109.525	23.825	-2.20071	Down	PREDICTED: Bactrocera dorsalis dehydrogenase/reductase SDR family member 11-like (LOC105223822), mRNA	K15890|1|1e-51|205|cqu:CpipJ_CPIJ016922|NADP+-dependent farnesol dehydrogenase [EC:1.1.1.216]	-	-	-	gi|498949426|ref|XP_004522851.1|/1.96045e-66/PREDICTED: dehydrogenase/reductase SDR family member 11-like [Ceratitis capitata]
105225231	2526.97	2.4	44.09	4.19935	Up	PREDICTED: Bactrocera dorsalis uncharacterized LOC105225231 (LOC105225231), transcript variant X4, mRNA	K05329|1|0.0|700|dya:Dyak_GE22470|mucolipin;K12473|2|1e-08|64.7|ola:101161779|low-density lipoprotein receptor;K06233|3|6e-08|62.4|pale:102889514|low density lipoprotein-related protein 2;K09614|5|6e-07|58.9|lcm:102354966|corin [EC:3.4.21.-]	-	GO:0016811//hydrolase activity, acting on carbon-nitrogen (but not peptide) bonds, in linear amides;GO:0030247//polysaccharide binding;GO:0016811//hydrolase activity, acting on carbon-nitrogen (but not peptide) bonds, in linear amides;GO:0030247//polysaccharide binding;GO:0016811//hydrolase activity, acting on carbon-nitrogen (but not peptide) bonds, in linear amides;GO:0030247//polysaccharide bi…	GO:0009887//organ morphogenesis;GO:0035151//regulation of tube size, open tracheal system;GO:0006022;GO:0007610//behavior;GO:0009887//organ morphogenesis;GO:0035151//regulation of tube size, open tracheal system;GO:0006022;GO:0007610//behavior;GO:0009887//organ morphogenesis;GO:0035151//regulation of tube size, open tracheal system;GO:0006022;GO:0007610//behavior;GO:0009887//organ morphogenesis;G…	gi|498999391|ref|XP_004534084.1|/0/PREDICTED: uncharacterized protein LOC101462122 isoform X1 [Ceratitis capitata]
105228356	2652	61.35	12.135	-2.33789	Down	PREDICTED: Bactrocera dorsalis extensin-like (LOC105228356), mRNA	-	-	-	-	gi|498926425|ref|XP_004517897.1|/3.77054e-87/PREDICTED: helicase SRCAP-like [Ceratitis capitata]
105223066	3464	35.395	104.72	1.56492	Up	PREDICTED: Bactrocera dorsalis twitchin-like (LOC105223066), partial mRNA	K12567|1|3e-83|312|spu:590007|titin [EC:2.7.11.1]	GO:0005737//cytoplasm	GO:0005198//structural molecule activity	GO:0009987//cellular process;GO:0048856//anatomical structure development	gi|498932821|ref|XP_004519476.1|/0/PREDICTED: twitchin-like isoform X9 [Ceratitis capitata]
105223602	9839	64.965	275.67	2.08521	Up	PREDICTED: Bactrocera dorsalis uncharacterized LOC105223602 (LOC105223602), mRNA	K02184|1|3e-26|125|tca:658225|formin 2;K05741|4|1e-23|116|crg:105331485|diaphanous 2;K05740|5|2e-23|115|pale:102886612|diaphanous 1	-	GO:0008092//cytoskeletal protein binding	GO:0007010//cytoskeleton organization	gi|386770838|ref|NP_001246682.1|/0/formin homology 2 domain containing ortholog, isoform F [Drosophila melanogaster]
105228336	738	122.63	312.305	1.34864	Up	PREDICTED: Bactrocera dorsalis ATP synthase subunit delta, mitochondrial (LOC105228336), mRNA	K02134|1|1e-48|195|mde:101892283|F-type H+-transporting ATPase subunit delta	GO:0005753//mitochondrial proton-transporting ATP synthase complex;GO:0033178//proton-transporting two-sector ATPase complex, catalytic domain	GO:0015078//hydrogen ion transmembrane transporter activity;GO:0019829//cation-transporting ATPase activity;GO:0032559	GO:0015986//ATP synthesis coupled proton transport	gi|498930110|ref|XP_004518790.1|/4.29487e-54/PREDICTED: ATP synthase subunit delta, mitochondrial-like isoform X2 [Ceratitis capitata]
105222521	1069	37.095	4.94	-2.90864	Down	PREDICTED: Bactrocera dorsalis probable serine/threonine-protein kinase kinX (LOC105222521), mRNA	-	-	-	-	gi|499005371|ref|XP_004535561.1|/1.72595e-35/PREDICTED: meiotically up-regulated protein C8C9.04-like [Ceratitis capitata]
105222390	666	4.4	29.285	2.73459	Up	PREDICTED: Bactrocera dorsalis uncharacterized LOC105222390 (LOC105222390), mRNA	-	-	-	-	gi|499003723|ref|XP_004535157.1|/5.40205e-44/PREDICTED: uncharacterized protein LOC101453657 [Ceratitis capitata]
105232252	4319	25.09	84.345	1.74919	Up	PREDICTED: Bactrocera dorsalis polyadenylate-binding protein 1-B-like (LOC105232252), mRNA	K13208|1|5e-143|511|dme:Dmel_CG3151|ELAV like protein 2/3/4	GO:0043231//intracellular membrane-bounded organelle	GO:0003729//mRNA binding	GO:0048468//cell development;GO:0003006//developmental process involved in reproduction	gi|498938292|ref|XP_004520866.1|/7.83344e-149/PREDICTED: ELAV-like protein 2-like [Ceratitis capitata]
105222936	2388	31.4	85.94	1.45257	Up	PREDICTED: Bactrocera dorsalis neither inactivation nor afterpotential protein C (LOC105222936), partial mRNA	K08834|1|0.0|1057|dmo:Dmoj_GI23697|myosin III [EC:2.7.11.1]	GO:0016461//unconventional myosin complex;GO:0015630//microtubule cytoskeleton;GO:0016028//rhabdomere	GO:0005515//protein binding;GO:0005543//phospholipid binding;GO:0004674//protein serine/threonine kinase activity;GO:0032559;GO:0016887//ATPase activity	GO:0050658//RNA transport;GO:0015031//protein transport;GO:0006996//organelle organization;GO:0006464//cellular protein modification process	gi|498971959|ref|XP_004527193.1|/0/PREDICTED: neither inactivation nor afterpotential protein C-like isoform X1 [Ceratitis capitata]
105230607	6078.78	13.355	61.47	2.2025	Up	PREDICTED: Bactrocera dorsalis uncharacterized LOC105230607 (LOC105230607), transcript variant X11, mRNA	K09580|1|1e-08|66.2|cqu:CpipJ_CPIJ005219|protein disulfide-isomerase A1 [EC:5.3.4.1];K09582|2|1e-08|65.9|aqu:100638499|protein disulfide-isomerase A4 [EC:5.3.4.1];K09583|5|5e-07|60.5|cfr:102504031|protein disulfide isomerase family A, member 5 [EC:5.3.4.1]	-	GO:0016862//intramolecular oxidoreductase activity, interconverting keto- and enol-groups;GO:0016862//intramolecular oxidoreductase activity, interconverting keto- and enol-groups;GO:0016862//intramolecular oxidoreductase activity, interconverting keto- and enol-groups;GO:0016862//intramolecular oxidoreductase activity, interconverting keto- and enol-groups;GO:0016862//intramolecular oxidoreducta…	GO:0019725//cellular homeostasis;GO:0019725//cellular homeostasis;GO:0019725//cellular homeostasis;GO:0019725//cellular homeostasis;GO:0019725//cellular homeostasis	gi|557783699|ref|XP_005191457.1|/0/PREDICTED: uncharacterized protein LOC101896609 isoform X1 [Musca domestica]
105225272	1014	6.86	30.375	2.1466	Up	PREDICTED: Bactrocera dorsalis troponin C, isoform 3 (LOC105225272), transcript variant X2, mRNA	K02183|1|9e-23|109|hro:HELRODRAFT_110019|calmodulin	-	GO:0046872//metal ion binding;GO:0046872//metal ion binding	-	gi|498967963|ref|XP_004526196.1|/1.38593e-69/PREDICTED: troponin C, isoform 3-like [Ceratitis capitata]
105225387	975	336.475	975.84	1.53615	Up	PREDICTED: Bactrocera dorsalis probable aconitate hydratase, mitochondrial (LOC105225387), mRNA	K01681|1|1e-120|434|dan:Dana_GF14743|aconitate hydratase [EC:4.2.1.3]	GO:0043231//intracellular membrane-bounded organelle;GO:0044444//cytoplasmic part	GO:0051536//iron-sulfur cluster binding;GO:0016836//hydro-lyase activity	GO:0009060//aerobic respiration	gi|498960815|ref|XP_004524701.1|/8.47229e-124/PREDICTED: probable aconitate hydratase, mitochondrial-like [Ceratitis capitata]
105224026	1191	206.59	26.245	-2.97666	Down	PREDICTED: Bactrocera dorsalis phosphoglycolate phosphatase-like (LOC105224026), mRNA	K19269|1|3e-108|394|dwi:Dwil_GK21181|phosphoglycolate phosphatase [EC:3.1.3.18 3.1.3.48]	-	GO:0016787//hydrolase activity	GO:0008152//metabolic process	gi|498944729|ref|XP_004522094.1|/9.12959e-161/PREDICTED: phosphoglycolate phosphatase-like [Ceratitis capitata]
105225741	621	46.57	157.865	1.76122	Up	PREDICTED: Bactrocera dorsalis uncharacterized LOC105225741 (LOC105225741), mRNA	-	-	-	-	-
105229841	1027	93.52	250.485	1.42138	Up	PREDICTED: Bactrocera dorsalis uncharacterized LOC105229841 (LOC105229841), mRNA	-	-	-	-	gi|498939275|ref|XP_004521147.1|/2.46147e-76/PREDICTED: uncharacterized protein LOC101454558 [Ceratitis capitata]
105227478	846	298.205	1202.14	2.01123	Up	PREDICTED: Bactrocera dorsalis serine protease SP24D-like (LOC105227478), mRNA	K09640|1|2e-45|184|mde:101899724|transmembrane protease, serine 9 [EC:3.4.21.-];K01312|4|4e-33|143|nvi:100114919|trypsin [EC:3.4.21.4]	-	-	-	gi|498935244|ref|XP_004520087.1|/1.46126e-70/PREDICTED: trypsin-3-like [Ceratitis capitata]
105231457	702	113.7	340.385	1.58194	Up	PREDICTED: Bactrocera dorsalis uncharacterized LOC105231457 (LOC105231457), mRNA	-	-	-	-	gi|498934683|ref|XP_004519937.1|/2.16004e-73/PREDICTED: uncharacterized protein LOC101459751 [Ceratitis capitata]
105222294	2034	35.425	99.1	1.48412	Up	PREDICTED: Bactrocera dorsalis myosin light chain kinase, smooth muscle-like (LOC105222294), mRNA	K17341|1|0.0|772|bmor:101746244|hemicentin;K08809|4|5e-63|244|ptg:102958836|striated muscle-specific serine/threonine protein kinase [EC:2.7.11.1]	-	GO:0004672//protein kinase activity	GO:0031032//actomyosin structure organization;GO:0007525//somatic muscle development	gi|498996295|ref|XP_004533324.1|/0/PREDICTED: muscle M-line assembly protein unc-89-like isoform X7 [Ceratitis capitata]
105224995	1431	127.275	541.94	2.09018	Up	PREDICTED: Bactrocera dorsalis troponin I (LOC105224995), mRNA	K12043|1|2e-07|59.7|cmk:103174881|troponin I, fast skeletal muscle;K10371|2|9e-07|57.4|cmk:103185561|troponin I, slow skeletal muscle;K12044|3|3e-06|55.5|xla:397803|troponin I, cardiac muscle	-	-	-	gi|499004135|ref|XP_004535259.1|/3.35077e-56/PREDICTED: troponin I-like isoform X7 [Ceratitis capitata]
105228139	2296.75	141.44	408.215	1.52914	Up	PREDICTED: Bactrocera dorsalis muscle LIM protein Mlp84B (LOC105228139), transcript variant X2, mRNA	K09377|1|6e-73|278|der:Dere_GG22937|cysteine and glycine-rich protein	GO:0043231//intracellular membrane-bounded organelle;GO:0005856//cytoskeleton;GO:0031674//I band;GO:0043231//intracellular membrane-bounded organelle;GO:0005856//cytoskeleton;GO:0031674//I band	GO:0046914//transition metal ion binding;GO:0005198//structural molecule activity;GO:0046914//transition metal ion binding;GO:0005198//structural molecule activity	GO:0031032//actomyosin structure organization;GO:0048869//cellular developmental process;GO:0014706//striated muscle tissue development;GO:0031032//actomyosin structure organization;GO:0048869//cellular developmental process;GO:0014706//striated muscle tissue development	gi|499002053|ref|XP_004534743.1|/0/PREDICTED: LOW QUALITY PROTEIN: muscle LIM protein Mlp84B-like [Ceratitis capitata]
105224721	752	77.09	1.03	-6.22583	Down	PREDICTED: Bactrocera dorsalis uncharacterized LOC105224721 (LOC105224721), transcript variant X2, mRNA	K16471|1|1e-11|72.0|mde:101897556|Fas-binding factor 1	-	GO:0016787//hydrolase activity;GO:0016787//hydrolase activity	GO:0044238//primary metabolic process;GO:0044238//primary metabolic process	gi|498947029|ref|XP_004522465.1|/9.86712e-30/PREDICTED: uncharacterized protein LOC101450766 [Ceratitis capitata]
105226206	1280	81.18	292.17	1.84761	Up	PREDICTED: Bactrocera dorsalis troponin C, isoform 1 (LOC105226206), mRNA	K02183|1|6e-31|137|spu:575365|calmodulin	-	GO:0046872//metal ion binding	-	gi|498937748|ref|XP_004520732.1|/1.82446e-77/PREDICTED: troponin C, isoform 1-like [Ceratitis capitata]
105222793	2543	627.1	157.435	-1.99394	Down	PREDICTED: Bactrocera dorsalis uncharacterized LOC105222793 (LOC105222793), mRNA	-	-	-	-	gi|498972947|ref|XP_004527438.1|/0/PREDICTED: uncharacterized protein LOC101462273 [Ceratitis capitata]
105227733	910.64	41.255	107.73	1.38478	Up	PREDICTED: Bactrocera dorsalis protein lethal(2)essential for life (LOC105227733), transcript variant X2, mRNA	K09542|1|8e-96|352|dvi:Dvir_GJ21096|crystallin, alpha B	-	GO:0005198//structural molecule activity;GO:0005198//structural molecule activity	GO:0006950//response to stress;GO:0006468//protein phosphorylation;GO:0006914//autophagy;GO:0006950//response to stress;GO:0006468//protein phosphorylation;GO:0006914//autophagy	gi|498997038|ref|XP_004533503.1|/2.71722e-102/PREDICTED: protein lethal(2)essential for life-like isoform X1 [Ceratitis capitata]
105228145	3444.98	183.35	508.555	1.4718	Up	PREDICTED: Bactrocera dorsalis calcium-transporting ATPase sarcoplasmic/endoplasmic reticulum type (LOC105228145), transcript variant X5, mRNA	K05853|1|0.0|1792|dmo:Dmoj_GI20714|Ca2+ transporting ATPase, sarcoplasmic/endoplasmic reticulum [EC:3.6.3.8]	GO:0005789//endoplasmic reticulum membrane;GO:0031224//intrinsic component of membrane;GO:0005789//endoplasmic reticulum membrane;GO:0031224//intrinsic component of membrane;GO:0005789//endoplasmic reticulum membrane;GO:0031224//intrinsic component of membrane;GO:0005789//endoplasmic reticulum membrane;GO:0031224//intrinsic component of membrane;GO:0005789//endoplasmic reticulum membrane;GO:00312…	GO:0019829//cation-transporting ATPase activity;GO:0032559;GO:0043169//cation binding;GO:0019829//cation-transporting ATPase activity;GO:0032559;GO:0043169//cation binding;GO:0019829//cation-transporting ATPase activity;GO:0032559;GO:0043169//cation binding;GO:0019829//cation-transporting ATPase activity;GO:0032559;GO:0043169//cation binding;GO:0019829//cation-transporting ATPase activity;GO:0032…	GO:0032879//regulation of localization;GO:0070838//divalent metal ion transport;GO:0007268//synaptic transmission;GO:0009206;GO:0032879//regulation of localization;GO:0070838//divalent metal ion transport;GO:0007268//synaptic transmission;GO:0009206;GO:0032879//regulation of localization;GO:0070838//divalent metal ion transport;GO:0007268//synaptic transmission;GO:0009206;GO:0032879//regulation o…	gi|499002082|ref|XP_004534750.1|/0/PREDICTED: calcium-transporting ATPase sarcoplasmic/endoplasmic reticulum type-like isoform X1 [Ceratitis capitata]
105227473	1038	48.305	160.65	1.73368	Up	PREDICTED: Bactrocera dorsalis serine protease SP24D-like (LOC105227473), mRNA	K09640|1|2e-42|174|mde:101899724|transmembrane protease, serine 9 [EC:3.4.21.-]	-	GO:0016787//hydrolase activity	-	gi|498935244|ref|XP_004520087.1|/7.80144e-62/PREDICTED: trypsin-3-like [Ceratitis capitata]
105227294	1045	140.16	367.225	1.38959	Up	PREDICTED: Bactrocera dorsalis general odorant-binding protein 99a (LOC105227294), mRNA	-	-	GO:0005488	GO:0051234//establishment of localization	gi|499006919|ref|XP_004535942.1|/4.03642e-66/PREDICTED: general odorant-binding protein 99a-like [Ceratitis capitata]
105226581	1973.84	239.01	916.125	1.93847	Up	PREDICTED: Bactrocera dorsalis tropomyosin-2 (LOC105226581), transcript variant X1, misc_RNA	K10374|1|2e-134|482|dpo:Dpse_GA18472|tropomyosin 2	-	GO:0008092//cytoskeletal protein binding;GO:0008092//cytoskeletal protein binding	GO:0048513//animal organ development;GO:0048513//animal organ development	gi|498933945|ref|XP_004519765.1|/8.84365e-139/PREDICTED: tropomyosin-2-like isoform X3 [Ceratitis capitata]
105233446	1122	44.37	177.67	2.00154	Up	PREDICTED: Bactrocera dorsalis phospholipase A1-like (LOC105233446), mRNA	K19404|1|1e-53|212|dwi:Dwil_GK12048|phosphatidic acid-selective&#160;phospholipase A1 [EC:3.1.1.-];K01059|4|2e-37|158|der:Dere_GG12238|lipoprotein lipase [EC:3.1.1.34];K14073|5|1e-36|155|lgi:LOTGIDRAFT_113919|pancreatic triacylglycerol lipase [EC:3.1.1.3]	-	GO:0016787//hydrolase activity	-	gi|498958093|ref|XP_004524258.1|/2.93588e-166/PREDICTED: phospholipase A1-like [Ceratitis capitata]
105223397	3978	225.99	87.505	-1.36882	Down	PREDICTED: Bactrocera dorsalis uncharacterized transmembrane protein DDB_G0289901 (LOC105223397), mRNA	-	-	-	-	gi|498963004|ref|XP_004525116.1|/6.02471e-172/PREDICTED: outer membrane protein A-like [Ceratitis capitata]
105223071	1363	12.015	44.915	1.90236	Up	PREDICTED: Bactrocera dorsalis uncharacterized LOC105223071 (LOC105223071), mRNA	-	-	GO:0030246//carbohydrate binding	-	gi|498988743|ref|XP_004531433.1|/1.55665e-122/PREDICTED: uncharacterized protein LOC101450496 [Ceratitis capitata]
105233181	3068	52.715	148.225	1.4915	Up	PREDICTED: Bactrocera dorsalis aminopeptidase N-like (LOC105233181), mRNA	K11140|1|0.0|972|mde:101890930|aminopeptidase N [EC:3.4.11.2]	-	-	-	gi|498950761|ref|XP_004523068.1|/0/PREDICTED: aminopeptidase N-like [Ceratitis capitata]
105224837	924	0.66	27.76	5.3944	Up	PREDICTED: Bactrocera dorsalis cuticle protein 38-like (LOC105224837), mRNA	-	-	-	-	gi|498965889|ref|XP_004525677.1|/1.7862e-11/PREDICTED: cuticle protein 38-like isoform X2 [Ceratitis capitata]
105224887	8579.94	53.3	164.35	1.62456	Up	PREDICTED: Bactrocera dorsalis uncharacterized LOC105224887 (LOC105224887), transcript variant X4, mRNA	K10429|1|7e-09|67.4|ola:101157288|microtubule-associated protein 1;K03243|2|2e-06|59.3|clv:102088055|translation initiation factor 5B;K16610|3|7e-06|57.4|phu:Phum_PHUM362250|tubulin monoglycylase TTLL15	-	-	-	gi|498963876|ref|XP_004525287.1|/0/PREDICTED: microtubule-associated protein futsch-like isoform X2 [Ceratitis capitata]
105230191	1332	50.46	266.735	2.4022	Up	PREDICTED: Bactrocera dorsalis phosphate carrier protein, mitochondrial (LOC105230191), mRNA	K15102|1|3e-162|573|mde:101895443|solute carrier family 25 (mitochondrial phosphate transporter), member 3	GO:0031967;GO:0031224//intrinsic component of membrane	GO:0015103//inorganic anion transmembrane transporter activity	GO:0015698//inorganic anion transport	gi|499001422|ref|XP_004534588.1|/0/PREDICTED: phosphate carrier protein, mitochondrial-like [Ceratitis capitata]
105223604	3030.74	166.41	650.66	1.96716	Up	PREDICTED: Bactrocera dorsalis paramyosin, long form (LOC105223604), transcript variant X4, mRNA	K17751|1|1e-58|231|amj:102571382|myosin heavy chain 6/7	GO:0005859//muscle myosin complex;GO:0005859//muscle myosin complex;GO:0005859//muscle myosin complex;GO:0005859//muscle myosin complex	GO:0017111//nucleoside-triphosphatase activity;GO:0005198//structural molecule activity;GO:0017111//nucleoside-triphosphatase activity;GO:0005198//structural molecule activity;GO:0017111//nucleoside-triphosphatase activity;GO:0005198//structural molecule activity;GO:0017111//nucleoside-triphosphatase activity;GO:0005198//structural molecule activity	GO:0009888//tissue development;GO:0010927;GO:0009888//tissue development;GO:0010927;GO:0009888//tissue development;GO:0010927;GO:0009888//tissue development;GO:0010927	gi|195428487|ref|XP_002062304.1|/0/GK17471 [Drosophila willistoni]
105224006	2740.34	12.91	46.86	1.85987	Up	PREDICTED: Bactrocera dorsalis heat shock 70 kDa protein cognate 1 (LOC105224006), transcript variant X2, mRNA	K03283|1|0.0|1098|mde:101890944|heat shock 70kDa protein 1/8;K06758|1|0.0|1098|mde:101890944|L1 cell adhesion molecule like protein	GO:0043231//intracellular membrane-bounded organelle;GO:0044444//cytoplasmic part;GO:0015630//microtubule cytoskeleton;GO:0043231//intracellular membrane-bounded organelle;GO:0044444//cytoplasmic part;GO:0015630//microtubule cytoskeleton	GO:0005515//protein binding;GO:0017111//nucleoside-triphosphatase activity;GO:0032559;GO:0005515//protein binding;GO:0017111//nucleoside-triphosphatase activity;GO:0032559	GO:0006950//response to stress;GO:0006950//response to stress	gi|498944846|ref|XP_004522113.1|/0/PREDICTED: heat shock 70 kDa protein cognate 1-like isoform X1 [Ceratitis capitata]
105225379	2318	28.065	80.01	1.51141	Up	PREDICTED: Bactrocera dorsalis inactivation-no-after-potential D protein (LOC105225379), mRNA	K13804|1|0.0|901|dwi:Dwil_GK20857|inactivation no afterpotential D protein	GO:0016020//membrane;GO:0016028//rhabdomere	GO:0032947//protein complex scaffold;GO:0017022//myosin binding	GO:0009583//detection of light stimulus;GO:0033036;GO:0007165//signal transduction	gi|498968817|ref|XP_004526408.1|/0/PREDICTED: inactivation-no-after-potential D protein-like [Ceratitis capitata]
105228473	553	3.74	90.955	4.60404	Up	PREDICTED: Bactrocera dorsalis attacin-B-like (LOC105228473), partial mRNA	-	GO:0044421	-	GO:0042742//defense response to bacterium	gi|498925858|ref|XP_004517763.1|/9.17027e-66/PREDICTED: attacin-C-like [Ceratitis capitata]
105222499	1523	13.075	46.02	1.81545	Up	PREDICTED: Bactrocera dorsalis death-associated protein kinase 2-like (LOC105222499), partial mRNA	K17341|1|4e-152|540|bmor:101746244|hemicentin;K12567|5|6e-59|230|hmg:100212532|titin [EC:2.7.11.1]	-	-	GO:0031032//actomyosin structure organization;GO:0007525//somatic muscle development	gi|498996295|ref|XP_004533324.1|/0/PREDICTED: muscle M-line assembly protein unc-89-like isoform X7 [Ceratitis capitata]
105230955	1145	29.725	95.76	1.68775	Up	PREDICTED: Bactrocera dorsalis uncharacterized LOC105230955 (LOC105230955), mRNA	-	-	-	-	gi|498965937|ref|XP_004525687.1|/3.33646e-72/PREDICTED: mucin-5AC-like [Ceratitis capitata]
105227073	1639	2.28	25.815	3.5011	Up	PREDICTED: Bactrocera dorsalis uncharacterized LOC105227073 (LOC105227073), mRNA	-	-	GO:0005198//structural molecule activity	-	gi|498926962|ref|XP_004518024.1|/2.28487e-134/PREDICTED: uncharacterized protein LOC101463091 [Ceratitis capitata]
105231751	3160	95.795	0.66	-7.18134	Down	PREDICTED: Bactrocera dorsalis uncharacterized LOC105231751 (LOC105231751), mRNA	K02154|1|5e-155|551|dse:Dsec_GM18706|V-type H+-transporting ATPase subunit a;K07964|2|6e-08|62.8|aqu:100632989|heparanase 1 [EC:3.2.1.166];K07965|3|7e-08|62.4|mze:101464618|heparanase 2 [EC:3.2.1.-]	-	-	-	gi|499000273|ref|XP_004534304.1|/0/PREDICTED: uncharacterized protein LOC101451833 [Ceratitis capitata]
105222970	1492	3373.85	1189.53	-1.504	Down	PREDICTED: Bactrocera dorsalis vitellogenin-2-like (LOC105222970), mRNA	K01059|1|5e-27|124|dan:Dana_GF10332|lipoprotein lipase [EC:3.1.1.34]	-	-	GO:0044238//primary metabolic process	gi|498962332|ref|XP_004524984.1|/0/PREDICTED: vitellogenin-2-like [Ceratitis capitata]
105225725	2255	452.815	29.61	-3.93477	Down	PREDICTED: Bactrocera dorsalis larval serum protein 2 (LOC105225725), mRNA	K00505|1|1e-39|167|der:Dere_GG22822|tyrosinase [EC:1.14.18.1]	GO:0044444//cytoplasmic part	GO:0022892	GO:0015669	gi|498985736|ref|XP_004530681.1|/0/PREDICTED: larval serum protein 2-like [Ceratitis capitata]
105229794	6905.07	287.295	1437.17	2.32263	Up	PREDICTED: Bactrocera dorsalis myosin heavy chain, muscle (LOC105229794), transcript variant X30, misc_RNA	K17751|1|0.0|3132|mde:101893508|myosin heavy chain 6/7	GO:0005859//muscle myosin complex;GO:0030017//sarcomere;GO:0005859//muscle myosin complex;GO:0030017//sarcomere;GO:0005859//muscle myosin complex;GO:0030017//sarcomere;GO:0005859//muscle myosin complex;GO:0030017//sarcomere;GO:0005859//muscle myosin complex;GO:0030017//sarcomere;GO:0005859//muscle myosin complex;GO:0030017//sarcomere;GO:0005859//muscle myosin complex;GO:0030017//sarcomere;GO:0005…	GO:0042802//identical protein binding;GO:0003774//motor activity;GO:0016887//ATPase activity;GO:0005198//structural molecule activity;GO:0032559;GO:0042802//identical protein binding;GO:0003774//motor activity;GO:0016887//ATPase activity;GO:0005198//structural molecule activity;GO:0032559;GO:0042802//identical protein binding;GO:0003774//motor activity;GO:0016887//ATPase activity;GO:0005198//stru…	GO:0003012//muscle system process;GO:0014866//skeletal myofibril assembly;GO:0007424//open tracheal system development;GO:0003012//muscle system process;GO:0014866//skeletal myofibril assembly;GO:0007424//open tracheal system development;GO:0003012//muscle system process;GO:0014866//skeletal myofibril assembly;GO:0007424//open tracheal system development;GO:0003012//muscle system process;GO:00148…	gi|498961057|ref|XP_004524740.1|/0/PREDICTED: myosin heavy chain, muscle-like isoform X2 [Ceratitis capitata]
105223098	1678	222.465	76.33	-1.54326	Down	PREDICTED: Bactrocera dorsalis integumentary mucin A.1 (LOC105223098), mRNA	-	-	-	-	gi|498989242|ref|XP_004531559.1|/1.27919e-39/PREDICTED: glycoprotein gp2-like [Ceratitis capitata]
105231181	942	0.615	685.93	10.1233	Up	PREDICTED: Bactrocera dorsalis adult cuticle protein 1 (LOC105231181), mRNA	-	-	-	-	gi|498942909|ref|XP_004521792.1|/2.10042e-23/PREDICTED: adult cuticle protein 1-like [Ceratitis capitata]
105228948	3237.2	29.235	82.095	1.4896	Up	PREDICTED: Bactrocera dorsalis uncharacterized LOC105228948 (LOC105228948), transcript variant X2, mRNA	K13953|1|3e-23|113|cin:100187292|alcohol dehydrogenase, propanol-preferring [EC:1.1.1.1]	-	GO:0046914//transition metal ion binding;GO:0003824//catalytic activity;GO:0046914//transition metal ion binding;GO:0003824//catalytic activity	GO:0008152//metabolic process;GO:0006950//response to stress;GO:0008152//metabolic process;GO:0006950//response to stress	gi|498947875|ref|XP_004522605.1|/0/PREDICTED: quinone oxidoreductase-like [Ceratitis capitata]
105225427	886	368.65	1000.83	1.44087	Up	PREDICTED: Bactrocera dorsalis uncharacterized LOC105225427 (LOC105225427), mRNA	-	-	-	-	gi|498969237|ref|XP_004526510.1|/7.28195e-68/PREDICTED: uncharacterized protein LOC101463350 [Ceratitis capitata]
105228748	3024.82	94.84	237.76	1.32594	Up	PREDICTED: Bactrocera dorsalis alpha,alpha-trehalose-phosphate synthase [UDP-forming] (LOC105228748), transcript variant X2, mRNA	K16055|1|0.0|1471|mde:101889052|trehalose 6-phosphate synthase/phosphatase [EC:2.4.1.15 3.1.3.12]	GO:0044444//cytoplasmic part;GO:0044444//cytoplasmic part	GO:0035251//UDP-glucosyltransferase activity;GO:0035251//UDP-glucosyltransferase activity	GO:0005991//trehalose metabolic process;GO:0005991//trehalose metabolic process	gi|499007987|ref|XP_004536206.1|/0/PREDICTED: alpha,alpha-trehalose-phosphate synthase [UDP-forming] A-like [Ceratitis capitata]
105225658	1198	72.615	1.355	-5.7439	Down	PREDICTED: Bactrocera dorsalis uncharacterized LOC105225658 (LOC105225658), mRNA	-	-	-	-	-
105229740	1026	314.485	106.455	-1.56275	Down	PREDICTED: Bactrocera dorsalis leucine-rich repeat extensin-like protein 3 (LOC105229740), mRNA	-	-	-	-	gi|498962020|ref|XP_004524921.1|/2.49515e-12/PREDICTED: extensin-like [Ceratitis capitata]
105226208	913	182.67	592.765	1.69822	Up	PREDICTED: Bactrocera dorsalis troponin C, isoform 1 (LOC105226208), mRNA	K02183|1|1e-22|108|spu:575365|calmodulin	-	GO:0046872//metal ion binding;GO:0003677//DNA binding;GO:0001071//nucleic acid binding transcription factor activity	GO:0006351//transcription, DNA-templated	gi|498937752|ref|XP_004520733.1|/2.03442e-76/PREDICTED: troponin C, isoform 1-like [Ceratitis capitata]
105227476	840	65.26	262.565	2.0084	Up	PREDICTED: Bactrocera dorsalis serine protease SP24D-like (LOC105227476), mRNA	K09640|1|4e-35|150|mde:101899724|transmembrane protease, serine 9 [EC:3.4.21.-];K01312|4|7e-28|126|hst:105184965|trypsin [EC:3.4.21.4]	-	GO:0016787//hydrolase activity	-	gi|498935244|ref|XP_004520087.1|/1.30949e-55/PREDICTED: trypsin-3-like [Ceratitis capitata]
105221779	1418	135.86	48.685	-1.48057	Down	PREDICTED: Bactrocera dorsalis uncharacterized LOC105221779 (LOC105221779), mRNA	-	-	-	-	gi|498941726|ref|XP_004521604.1|/1.08486e-65/PREDICTED: mucin-2-like [Ceratitis capitata]
105223606	629	2249.7	652.365	-1.78598	Down	PREDICTED: Bactrocera dorsalis chorion protein S16 (LOC105223606), mRNA	-	-	GO:0005198//structural molecule activity	-	gi|6900011|emb|CAB71297.1|/3.75838e-33/chorion protein s16 [Ceratitis capitata]
105233628	847	10.175	38.42	1.91683	Up	PREDICTED: Bactrocera dorsalis lectizyme-like (LOC105233628), mRNA	K09640|1|6e-35|149|hst:105191535|transmembrane protease, serine 9 [EC:3.4.21.-]	-	GO:0004175//endopeptidase activity	GO:0019538//protein metabolic process	gi|499008152|ref|XP_004536248.1|/1.21711e-125/PREDICTED: lectizyme-like [Ceratitis capitata]
105230796	1244	171.67	579.74	1.75577	Up	PREDICTED: Bactrocera dorsalis lysosomal aspartic protease-like (LOC105230796), mRNA	K01379|1|2e-120|434|mde:101891479|cathepsin D [EC:3.4.23.5]	-	GO:0016787//hydrolase activity	-	gi|498988283|ref|XP_004531314.1|/6.45774e-173/PREDICTED: lysosomal aspartic protease-like [Ceratitis capitata]
105230117	765	41.7	0.51	-6.35341	Down	PREDICTED: Bactrocera dorsalis trypsin alpha-3-like (LOC105230117), mRNA	K01312|1|8e-41|169|dmo:Dmoj_GI11961|trypsin [EC:3.4.21.4]	-	-	-	gi|498971120|ref|XP_004526983.1|/3.38141e-73/PREDICTED: trypsin alpha-4-like [Ceratitis capitata]
105223942	1378	186.255	493.59	1.40603	Up	PREDICTED: Bactrocera dorsalis phosrestin-1 (LOC105223942), mRNA	K13805|1|0.0|715|dwi:Dwil_GK17474|arrestin-2	GO:0042995//cell projection;GO:0005790//smooth endoplasmic reticulum	GO:0002046//opsin binding	GO:0009968//negative regulation of signal transduction;GO:0043954//cellular component maintenance	gi|498963625|ref|XP_004525238.1|/0/PREDICTED: phosrestin-1-like [Ceratitis capitata]
105228222	1594	72.62	478.4	2.71978	Up	PREDICTED: Bactrocera dorsalis actin-5, muscle-specific (LOC105228222), mRNA	K05692|1|0.0|755|cfo:105258141|actin beta/gamma 1	GO:0015629//actin cytoskeleton	GO:0032559	GO:0006909//phagocytosis;GO:0030239//myofibril assembly	gi|1168325|sp|P45887.1|ACT5_BACDO/0/RecName: Full=Actin-5, muscle-specific; Flags: Precursor [Bactrocera dorsalis]
105227037	1262	15.1	57.525	1.92964	Up	PREDICTED: Bactrocera dorsalis titin-like (LOC105227037), mRNA	K00907|1|4e-10|68.2|spu:581963|myosin-light-chain kinase [EC:2.7.11.18]	-	-	-	gi|498963394|ref|XP_004525192.1|/3.77398e-144/PREDICTED: titin-like isoform X17 [Ceratitis capitata]
105231671	1520	25.915	74.425	1.522	Up	PREDICTED: Bactrocera dorsalis uncharacterized LOC105231671 (LOC105231671), mRNA	K03161|1|3e-08|62.4|dan:Dana_GF21041|tumor necrosis factor ligand superfamily member 5;K05689|1|3e-08|62.4|dan:Dana_GF21041|cadherin 1, type 1, E-cadherin;K05719|1|3e-08|62.4|dan:Dana_GF21041|integrin beta 1;K06257|1|3e-08|62.4|dan:Dana_GF21041|syndecan 1;K06527|1|3e-08|62.4|dan:Dana_GF21041|vascular cell adhesion molecule 1;K06550|1|3e-08|62.4|dan:Dana_GF21041|L1 cell adhesion molecule;K06578|1|…	-	-	-	gi|498927220|ref|XP_004518086.1|/1.90358e-172/PREDICTED: uncharacterized protein LOC101457833 [Ceratitis capitata]
105222455	1223	10.365	63.41	2.61299	Up	PREDICTED: Bactrocera dorsalis cuticle protein 7 (LOC105222455), mRNA	K03006|1|9e-13|77.0|api:100165787|DNA-directed RNA polymerase II subunit RPB1 [EC:2.7.7.6]	-	GO:0005198//structural molecule activity	-	gi|498955424|ref|XP_004523828.1|/1.65657e-56/PREDICTED: cuticle protein 19-like [Ceratitis capitata]
105223729	2531	9.81	38.735	1.98131	Up	PREDICTED: Bactrocera dorsalis cysteine sulfinic acid decarboxylase (LOC105223729), mRNA	K01580|1|0.0|793|dme:Dmel_CG7811|glutamate decarboxylase [EC:4.1.1.15]	-	GO:0016831//carboxy-lyase activity;GO:0048037//cofactor binding	GO:0008652//cellular amino acid biosynthetic process;GO:0007444//imaginal disc development;GO:0007610//behavior;GO:0006208//pyrimidine nucleobase catabolic process	gi|498998842|ref|XP_004533948.1|/0/PREDICTED: glutamate decarboxylase-like protein 1-like isoform X1 [Ceratitis capitata]
105229866	645	1.155	137.35	6.89382	Up	PREDICTED: Bactrocera dorsalis glycine-rich cell wall structural protein 1-like (LOC105229866), mRNA	-	-	-	-	-
105231395	924	8.58	50.545	2.55852	Up	PREDICTED: Bactrocera dorsalis serine proteases 1/2-like (LOC105231395), mRNA	K01310|1|1e-68|261|dpo:Dpse_GA19618|chymotrypsin [EC:3.4.21.1];K09640|3|2e-58|228|dse:Dsec_GM14740|transmembrane protease, serine 9 [EC:3.4.21.-]	-	GO:0008233//peptidase activity	-	gi|498959328|ref|XP_004524458.1|/3.61384e-113/PREDICTED: serine proteases 1/2-like [Ceratitis capitata]
105223192	3943.39	27.895	84.305	1.59561	Up	PREDICTED: Bactrocera dorsalis UNC93-like protein (LOC105223192), transcript variant X3, mRNA	K02835|1|1e-08|65.5|cin:100181435|peptide chain release factor 1	GO:0016020//membrane;GO:0016020//membrane;GO:0016020//membrane	-	GO:0006810//transport;GO:0006810//transport;GO:0006810//transport	gi|498938786|ref|XP_004521018.1|/0/PREDICTED: UNC93-like protein-like isoform X2 [Ceratitis capitata]
105230328	997.43	32.43	116.49	1.84481	Up	PREDICTED: Bactrocera dorsalis ATP-dependent RNA helicase dbp4-like (LOC105230328), transcript variant X3, mRNA	-	-	-	-	gi|498950376|ref|XP_004523006.1|/1.50136e-118/PREDICTED: uncharacterized protein LOC101450532 isoform X1 [Ceratitis capitata]
105228398	892	10.875	367.525	5.07876	Up	PREDICTED: Bactrocera dorsalis attacin-B-like (LOC105228398), mRNA	-	GO:0044421	-	GO:0042742//defense response to bacterium	gi|498925856|ref|XP_004517762.1|/2.33977e-114/PREDICTED: attacin-C-like [Ceratitis capitata]
105226372	4157	26.635	100.67	1.91824	Up	PREDICTED: Bactrocera dorsalis sarcalumenin (LOC105226372), mRNA	K12476|1|8e-45|185|cel:CELE_W06H8.1|EH domain-containing protein 3;K12483|3|2e-43|180|dwi:Dwil_GK13731|EH domain-containing protein 1	-	GO:0046872//metal ion binding;GO:0032561//guanyl ribonucleotide binding;GO:0017111//nucleoside-triphosphatase activity	GO:0009207	gi|498999874|ref|XP_004534206.1|/0/PREDICTED: sarcalumenin-like isoform X1 [Ceratitis capitata]
105231782	389	4.905	29.44	2.58545	Up	PREDICTED: Bactrocera dorsalis sarcotoxin-1B-like (LOC105231782), mRNA	-	GO:0044421	-	GO:0042742//defense response to bacterium;GO:0048102//autophagic cell death	gi|134861|sp|P08376.2|SRX1B_SARPE/1.13498e-13/RecName: Full=Sarcotoxin-1B; AltName: Full=Sarcotoxin IB; Flags: Precursor [Sarcophaga peregrina]
105229716	334	3.6	52.425	3.86419	Up	PREDICTED: Bactrocera dorsalis sapecin-like (LOC105229716), partial mRNA	-	-	-	GO:0006952//defense response	gi|499013026|ref|XP_004537435.1|/5.31227e-19/PREDICTED: phormicin-like [Ceratitis capitata]
105233238	385	70.7	240.05	1.76355	Up	PREDICTED: Bactrocera dorsalis protein URE2-like (LOC105233238), partial mRNA	-	-	-	-	-
105234031	554	4436.1	56.6	-6.29235	Down	PREDICTED: Bactrocera dorsalis vitelline membrane protein Vm26Aa-like (LOC105234031), mRNA	-	-	-	-	gi|498988431|ref|XP_004531351.1|/3.77525e-19/PREDICTED: vitelline membrane protein Vm26Aa-like [Ceratitis capitata]
105233715	1827.99	45.55	142.875	1.64923	Up	PREDICTED: Bactrocera dorsalis opsin Rh4 (LOC105233715), transcript variant X2, mRNA	K04255|1|5e-179|630|dpo:Dpse_GA28288|r-opsin	GO:0031224//intrinsic component of membrane;GO:0031224//intrinsic component of membrane	GO:0004930//G-protein coupled receptor activity;GO:0004930//G-protein coupled receptor activity	GO:0006464//cellular protein modification process;GO:0050953//sensory perception of light stimulus;GO:0007166//cell surface receptor signaling pathway;GO:0007602//phototransduction;GO:0016037//light absorption;GO:0009411//response to UV;GO:0006464//cellular protein modification process;GO:0050953//sensory perception of light stimulus;GO:0007166//cell surface receptor signaling pathway;GO:0007602/…	gi|498968126|ref|XP_004526233.1|/0/PREDICTED: opsin Rh4-like isoform X1 [Ceratitis capitata]
105231721	427	37.915	104.22	1.45879	Up	PREDICTED: Bactrocera dorsalis uncharacterized LOC105231721 (LOC105231721), mRNA	-	-	-	-	gi|499000097|ref|XP_004534262.1|/1.93305e-29/PREDICTED: uncharacterized protein LOC101460811 [Ceratitis capitata]
105223789	1507	35.85	261.91	2.86903	Up	PREDICTED: Bactrocera dorsalis uncharacterized LOC105223789 (LOC105223789), mRNA	K01173|1|4e-19|98.6|tca:103314806|endonuclease G, mitochondrial	-	GO:0043169//cation binding;GO:0003824//catalytic activity	-	gi|498985306|ref|XP_004530585.1|/0/PREDICTED: uncharacterized protein LOC101448568 isoform X2 [Ceratitis capitata]
105230905	1691	919.105	2231.33	1.2796	Up	PREDICTED: Bactrocera dorsalis opsin Rh1 (LOC105230905), mRNA	K13802|1|0.0|718|dvi:Dvir_GJ10183|opsin Rh1	GO:0005790//smooth endoplasmic reticulum;GO:0016028//rhabdomere;GO:0005764//lysosome;GO:0005770//late endosome;GO:0031224//intrinsic component of membrane;GO:0031410//cytoplasmic vesicle	GO:0004930//G-protein coupled receptor activity;GO:0005488	GO:0007166//cell surface receptor signaling pathway;GO:0007626//locomotory behavior;GO:0046669//regulation of compound eye retinal cell programmed cell death;GO:0050953//sensory perception of light stimulus;GO:0006464//cellular protein modification process;GO:0009416//response to light stimulus;GO:0042051//compound eye photoreceptor development	gi|60101246|gb|AAS88872.2|/0/opsin Rh1 [Bactrocera dorsalis]
105225618	3515.31	60.04	275.675	2.19897	Up	PREDICTED: Bactrocera dorsalis alpha-actinin, sarcomeric (LOC105225618), transcript variant X5, mRNA	K05699|1|0.0|1761|dpo:Dpse_GA18143|actinin alpha	GO:0031674//I band;GO:0005924//cell-substrate adherens junction;GO:0031674//I band;GO:0005924//cell-substrate adherens junction;GO:0031674//I band;GO:0005924//cell-substrate adherens junction;GO:0031674//I band;GO:0005924//cell-substrate adherens junction;GO:0031674//I band;GO:0005924//cell-substrate adherens junction	GO:0046872//metal ion binding;GO:0003779//actin binding;GO:0046872//metal ion binding;GO:0003779//actin binding;GO:0046872//metal ion binding;GO:0003779//actin binding;GO:0046872//metal ion binding;GO:0003779//actin binding;GO:0046872//metal ion binding;GO:0003779//actin binding	GO:0031032//actomyosin structure organization;GO:0007015//actin filament organization;GO:0031032//actomyosin structure organization;GO:0007015//actin filament organization;GO:0031032//actomyosin structure organization;GO:0007015//actin filament organization;GO:0031032//actomyosin structure organization;GO:0007015//actin filament organization;GO:0031032//actomyosin structure organization;GO:000701…	gi|499010120|ref|XP_004536723.1|/0/PREDICTED: alpha-actinin, sarcomeric-like isoform X2 [Ceratitis capitata]
105231398	959	406.3	1017.06	1.32379	Up	PREDICTED: Bactrocera dorsalis serine proteases 1/2-like (LOC105231398), mRNA	K01310|1|1e-97|358|dpo:Dpse_GA19618|chymotrypsin [EC:3.4.21.1];K09640|2|2e-66|254|dse:Dsec_GM14740|transmembrane protease, serine 9 [EC:3.4.21.-]	-	GO:0004175//endopeptidase activity	GO:0019538//protein metabolic process	gi|498959304|ref|XP_004524454.1|/1.27767e-108/PREDICTED: serine proteases 1/2-like [Ceratitis capitata]
105231469	3426	126.63	354.79	1.48635	Up	PREDICTED: Bactrocera dorsalis altered inheritance of mitochondria protein 3-like (LOC105231469), mRNA	-	-	-	-	gi|498986483|ref|XP_004530867.1|/4.16882e-65/PREDICTED: activating signal cointegrator 1 complex subunit 2 homolog isoform X1 [Ceratitis capitata]
105226410	1690	26.03	77.16	1.56768	Up	PREDICTED: Bactrocera dorsalis alkaline phosphatase, tissue-nonspecific isozyme-like (LOC105226410), mRNA	K01077|1|0.0|712|mde:101898620|alkaline phosphatase [EC:3.1.3.1]	-	GO:0016791//phosphatase activity	GO:0006796//phosphate-containing compound metabolic process	gi|499014847|ref|XP_004537884.1|/0/PREDICTED: membrane-bound alkaline phosphatase-like [Ceratitis capitata]
105226992	15061	28.77	103.995	1.85388	Up	PREDICTED: Bactrocera dorsalis titin-like (LOC105226992), mRNA	K12567|1|0.0|801|ocu:100008570|titin [EC:2.7.11.1]	-	-	-	gi|498963382|ref|XP_004525190.1|/0/PREDICTED: titin-like isoform X15 [Ceratitis capitata]
105233877	1788	25.88	816.355	4.97929	Up	PREDICTED: Bactrocera dorsalis endocuticle structural glycoprotein ABD-4 (LOC105233877), mRNA	-	-	GO:0005198//structural molecule activity	-	gi|498937159|ref|XP_004520585.1|/9.6067e-49/PREDICTED: endocuticle structural glycoprotein ABD-4-like [Ceratitis capitata]
105232016	1797.19	33.05	121.43	1.8774	Up	PREDICTED: Bactrocera dorsalis skin secretory protein xP2 (LOC105232016), transcript variant X2, mRNA	K15271|1|2e-22|109|pxy:105391464|ATP-dependent DNA helicase HFM1/MER3 [EC:3.6.4.12]	-	-	-	gi|498928580|ref|XP_004518436.1|/1.76725e-118/PREDICTED: platelet binding protein GspB-like isoform X1 [Ceratitis capitata]
105233538	848	327.58	1146.46	1.80727	Up	PREDICTED: Bactrocera dorsalis cytochrome c-2 (LOC105233538), mRNA	K08738|1|9e-58|225|aga:AgaP_AGAP009537|cytochrome c	GO:0019866//organelle inner membrane;GO:0044425;GO:0044429	GO:0009055//electron carrier activity;GO:0005506//iron ion binding	GO:0051234//establishment of localization;GO:0006091//generation of precursor metabolites and energy	gi|31202411|ref|XP_310154.1|/5.3908e-57/AGAP009537-PA [Anopheles gambiae str. PEST]
105222454	1686	0.34	51.36	7.23897	Up	PREDICTED: Bactrocera dorsalis cuticle protein 7 (LOC105222454), mRNA	K03006|1|2e-11|73.2|api:100165787|DNA-directed RNA polymerase II subunit RPB1 [EC:2.7.7.6]	-	GO:0005198//structural molecule activity	-	gi|498955430|ref|XP_004523829.1|/3.38256e-40/PREDICTED: cuticle protein 8-like [Ceratitis capitata]
105224719	1892	0.05	72.165	10.4952	Up	PREDICTED: Bactrocera dorsalis glycine-rich cell wall structural protein 1-like (LOC105224719), mRNA	-	-	-	-	gi|498945230|ref|XP_004522176.1|/1.96106e-15/PREDICTED: epstein-Barr nuclear antigen 1-like isoform X2 [Ceratitis capitata]
105225244	401	46.2	10.815	-2.09486	Down	PREDICTED: Bactrocera dorsalis metallothionein-4 (LOC105225244), mRNA	-	-	-	-	-
105230157	594	40.6	1.005	-5.33621	Down	PREDICTED: Bactrocera dorsalis anionic trypsin-1-like (LOC105230157), partial mRNA	K01312|1|7e-32|138|cfo:105257625|trypsin [EC:3.4.21.4]	-	-	-	gi|498971120|ref|XP_004526983.1|/1.66934e-53/PREDICTED: trypsin alpha-4-like [Ceratitis capitata]
105224088	1417	121.585	0.465	-8.03052	Down	PREDICTED: Bactrocera dorsalis uncharacterized LOC105224088 (LOC105224088), mRNA	-	-	-	-	gi|499004410|ref|XP_004535325.1|/2.94068e-79/PREDICTED: uncharacterized protein LOC101449374 [Ceratitis capitata]
105226201	672	249.72	101.58	-1.29769	Down	PREDICTED: Bactrocera dorsalis probable salivary secreted peptide (LOC105226201), mRNA	-	-	-	-	gi|498937736|ref|XP_004520729.1|/2.93026e-45/PREDICTED: probable salivary secreted peptide-like [Ceratitis capitata]
105223406	964	75.92	11.67	-2.70168	Down	PREDICTED: Bactrocera dorsalis uncharacterized protein YBL113C (LOC105223406), partial mRNA	-	-	-	-	-
105233903	1144	1.58	116.535	6.20469	Up	PREDICTED: Bactrocera dorsalis DNA-directed RNA polymerase II subunit RPB1 (LOC105233903), mRNA	-	-	GO:0005198//structural molecule activity	-	gi|498939664|ref|XP_004521252.1|/7.21602e-59/PREDICTED: DNA-directed RNA polymerase II subunit RPB1-like [Ceratitis capitata]
105227349	688	233.26	57.97	-2.00856	Down	PREDICTED: Bactrocera dorsalis vitelline membrane protein Vm26Ab-like (LOC105227349), mRNA	-	GO:0030312//external encapsulating structure	-	GO:0001775//cell activation	gi|498932269|ref|XP_004519350.1|/5.02849e-19/PREDICTED: vitelline membrane protein Vm26Ab-like [Ceratitis capitata]
105230873	3488.08	149.78	590.905	1.98008	Up	PREDICTED: Bactrocera dorsalis elongation factor 1-alpha 2 (LOC105230873), transcript variant X5, mRNA	K03231|1|0.0|900|mde:101896532|elongation factor 1-alpha	GO:0043234//protein complex;GO:0044444//cytoplasmic part;GO:0043234//protein complex;GO:0044444//cytoplasmic part;GO:0043234//protein complex;GO:0044444//cytoplasmic part;GO:0043234//protein complex;GO:0044444//cytoplasmic part;GO:0043234//protein complex;GO:0044444//cytoplasmic part	GO:0017111//nucleoside-triphosphatase activity;GO:0008135//translation factor activity, RNA binding;GO:0032561//guanyl ribonucleotide binding;GO:0017111//nucleoside-triphosphatase activity;GO:0008135//translation factor activity, RNA binding;GO:0032561//guanyl ribonucleotide binding;GO:0017111//nucleoside-triphosphatase activity;GO:0008135//translation factor activity, RNA binding;GO:0032561//gua…	GO:0006412//translation;GO:0009207;GO:0006412//translation;GO:0009207;GO:0006412//translation;GO:0009207;GO:0006412//translation;GO:0009207;GO:0006412//translation;GO:0009207	gi|498926571|ref|XP_004517934.1|/0/PREDICTED: elongation factor 1-alpha 2-like isoform X1 [Ceratitis capitata]
105229580	2011	42.06	1374.09	5.02988	Up	PREDICTED: Bactrocera dorsalis actin, indirect flight muscle (LOC105229580), mRNA	K05692|1|0.0|762|mde:101895248|actin beta/gamma 1	GO:0015629//actin cytoskeleton	GO:0032559	GO:0006909//phagocytosis;GO:0030239//myofibril assembly	gi|17975545|ref|NP_524367.1|/0/actin 88F [Drosophila melanogaster]
105231177	1032	3.69	2687.78	9.50858	Up	PREDICTED: Bactrocera dorsalis adult cuticle protein 1-like (LOC105231177), mRNA	K05336|1|7e-08|60.5|dme:Dmel_CG31904|solute carrier family 6 (neurotransmitter transporter), invertebrate	-	GO:0022857//transmembrane transporter activity	GO:0006810//transport	gi|498942880|ref|XP_004521787.1|/3.63884e-11/PREDICTED: adult cuticle protein 1-like [Ceratitis capitata]
105228354	2919	93.085	30.215	-1.62328	Down	PREDICTED: Bactrocera dorsalis extensin-2-like (LOC105228354), mRNA	-	-	-	-	gi|498925993|ref|XP_004517801.1|/2.67277e-57/PREDICTED: extensin-2-like [Ceratitis capitata]
105226609	3675.57	274.475	26.7	-3.36176	Down	PREDICTED: Bactrocera dorsalis defective chorion-1 protein, FC125 isoform (LOC105226609), transcript variant X2, mRNA	-	-	-	-	gi|498979865|ref|XP_004529214.1|/0/PREDICTED: defective chorion-1 protein, FC177 isoform-like isoform X2 [Ceratitis capitata]

## Sheet: Table S4
Table S4. Detail information about DEGs for CDS and CD treatments in Bactrocera dorsalis
GeneID	geneLength	Means-CD	Means-CDS	log2Ratio(CDS/CD)	Up-Down-Regulation(CDS/CD)	Description	KEGG Orthology	GO Component	GO Function	GO Process	Blast nr
105222124	2572	35.02	72.65	1.05278	Up	PREDICTED: Bactrocera dorsalis transmembrane protease serine 4-like (LOC105222124), mRNA	K09640|1|2e-27|127|cfo:105256415|transmembrane protease, serine 9 [EC:3.4.21.-]	-	GO:0003824//catalytic activity	-	gi|498946941|ref|XP_004522451.1|/7.32622e-104/PREDICTED: uncharacterized protein LOC101448282 [Ceratitis capitata]
105225163	826	34.57	7.125	-2.27856	Down	PREDICTED: Bactrocera dorsalis trypsin alpha-3-like (LOC105225163), mRNA	K01312|1|3e-33|144|dmo:Dmoj_GI11961|trypsin [EC:3.4.21.4]	-	-	-	gi|498971120|ref|XP_004526983.1|/9.96656e-69/PREDICTED: trypsin alpha-4-like [Ceratitis capitata]
105231778	395.18	104.7	42.055	-1.31591	Down	PREDICTED: Bactrocera dorsalis cecropin-1-like (LOC105231778), transcript variant X2, mRNA	-	-	-	GO:0042742//defense response to bacterium;GO:0042742//defense response to bacterium	gi|543977|sp|Q06590.1|CEC2_CERCA/3.31053e-13/RecName: Full=Cecropin-2; Flags: Precursor [Ceratitis capitata]
105227936	818	10.06	27.6	1.45604	Up	PREDICTED: Bactrocera dorsalis uncharacterized LOC105227936 (LOC105227936), mRNA	-	-	-	-	-
105225057	1263	52.655	108.24	1.03959	Up	PREDICTED: Bactrocera dorsalis lysosomal aspartic protease (LOC105225057), mRNA	K01379|1|2e-139|497|dya:Dyak_GE10927|cathepsin D [EC:3.4.23.5]	-	GO:0004175//endopeptidase activity	GO:0019538//protein metabolic process	gi|498965271|ref|XP_004525557.1|/0/PREDICTED: lysosomal aspartic protease-like [Ceratitis capitata]
105230492	855	57.615	22.09	-1.38305	Down	PREDICTED: Bactrocera dorsalis ficolin-1-like (LOC105230492), mRNA	K15176|1|1e-43|179|dgr:Dgri_GH22725|RNA polymerase-associated protein CTR9;K06477|3|3e-41|170|bfo:BRAFLDRAFT_86061|sialophorin;K10104|3|3e-41|170|bfo:BRAFLDRAFT_86061|ficolin;K05719|4|2e-40|168|acs:100557589|integrin beta 1;K06252|4|2e-40|168|acs:100557589|tenascin;K06257|4|2e-40|168|acs:100557589|syndecan 1;K06493|4|2e-40|168|acs:100557589|integrin beta 3;K06550|4|2e-40|168|acs:100557589|L1 cell…	-	-	-	gi|498942486|ref|XP_004521724.1|/9.79948e-115/PREDICTED: fibrinogen C domain-containing protein 1-like [Ceratitis capitata]
105231042	592	1283.74	535.92	-1.26026	Down	PREDICTED: Bactrocera dorsalis general odorant-binding protein 99a-like (LOC105231042), mRNA	-	-	-	-	gi|527138416|gb|AGS08192.1|/9.10525e-20/odorant binding protein 10 [Bactrocera dorsalis]
105225934	1827	70.32	18.335	-1.93933	Down	PREDICTED: Bactrocera dorsalis glutactin-like (LOC105225934), mRNA	K03927|1|3e-49|199|mde:101890018|carboxylesterase 2 [EC:3.1.1.1 3.1.1.84 3.1.1.56];K12298|2|7e-44|181|api:100163252|bile salt-stimulated lipase [EC:3.1.1.3 3.1.1.13];K01049|4|4e-39|165|dgr:Dgri_GH18170|acetylcholinesterase [EC:3.1.1.7]	-	-	-	gi|537112953|gb|AGU42835.1|/0/carboxylesterase B1 [Bactrocera dorsalis]
105233803	817	629.845	297.155	-1.08378	Down	PREDICTED: Bactrocera dorsalis uncharacterized LOC105233803 (LOC105233803), mRNA	-	-	-	-	gi|498995910|ref|XP_004533226.1|/2.47939e-72/PREDICTED: uncharacterized protein LOC101454469 [Ceratitis capitata]
105225174	541	67.58	15.72	-2.104	Down	PREDICTED: Bactrocera dorsalis trypsin II-P29-like (LOC105225174), mRNA	K01312|1|1e-15|84.7|mde:101898915|trypsin [EC:3.4.21.4]	-	GO:0003824//catalytic activity	-	gi|498971120|ref|XP_004526983.1|/1.32218e-34/PREDICTED: trypsin alpha-4-like [Ceratitis capitata]
105229818	1073	171.735	29.74	-2.52971	Down	PREDICTED: Bactrocera dorsalis uncharacterized LOC105229818 (LOC105229818), mRNA	-	-	-	-	gi|195591129|ref|XP_002085295.1|/2.64425e-76/GD12390 [Drosophila simulans]
105226758	652	1004.04	91.03	-3.46334	Down	PREDICTED: Bactrocera dorsalis pre-mRNA-processing factor 17 (LOC105226758), mRNA	K12816|1|2e-53|210|mde:101897938|pre-mRNA-processing factor 17	GO:0005681//spliceosomal complex	-	GO:0000377	gi|498939781|ref|XP_004521286.1|/8.88061e-60/PREDICTED: pre-mRNA-processing factor 17-like [Ceratitis capitata]
105232367	689	45.545	10.395	-2.1314	Down	PREDICTED: Bactrocera dorsalis uncharacterized LOC105232367 (LOC105232367), mRNA	-	-	-	-	gi|499002981|ref|XP_004534973.1|/2.34125e-08/PREDICTED: uncharacterized protein LOC101455591 [Ceratitis capitata]
105223477	729	101.315	42.145	-1.26541	Down	PREDICTED: Bactrocera dorsalis lectin subunit alpha-like (LOC105223477), mRNA	K10065|1|6e-09|63.2|cmy:102938928|collectin sub-family member 10;K06560|3|1e-08|62.4|phi:102107034|mannose receptor, C type	-	-	-	gi|498929154|ref|XP_004518578.1|/3.32645e-35/PREDICTED: perlucin-like [Ceratitis capitata]
105231756	1975	19.045	0.255	-6.22277	Down	PREDICTED: Bactrocera dorsalis prolyl 4-hydroxylase subunit alpha-1 (LOC105231756), mRNA	K00472|1|6e-85|317|dya:Dyak_GE10884|prolyl 4-hydroxylase [EC:1.14.11.2]	-	GO:0005488;GO:0016705//oxidoreductase activity, acting on paired donors, with incorporation or reduction of molecular oxygen	GO:0007431//salivary gland development	gi|499000579|ref|XP_004534380.1|/4.93678e-126/PREDICTED: prolyl 4-hydroxylase subunit alpha-1-like [Ceratitis capitata]
105233805	783	616.03	274.73	-1.16499	Down	PREDICTED: Bactrocera dorsalis uncharacterized LOC105233805 (LOC105233805), mRNA	-	-	-	-	gi|498995871|ref|XP_004533216.1|/2.54546e-71/PREDICTED: uncharacterized protein LOC101452672 [Ceratitis capitata]
105227477	850	21.175	53.805	1.34538	Up	PREDICTED: Bactrocera dorsalis serine protease SP24D-like (LOC105227477), mRNA	K09640|1|1e-40|168|mde:101899724|transmembrane protease, serine 9 [EC:3.4.21.-];K01312|4|1e-28|128|tca:655678|trypsin [EC:3.4.21.4]	-	GO:0016787//hydrolase activity	-	gi|498935244|ref|XP_004520087.1|/8.37418e-58/PREDICTED: trypsin-3-like [Ceratitis capitata]
105229768	1793	363.22	146.015	-1.31473	Down	PREDICTED: Bactrocera dorsalis venom carboxylesterase-6 (LOC105229768), mRNA	K01049|1|0.0|681|dvi:Dvir_GJ23342|acetylcholinesterase [EC:3.1.1.7];K03927|4|2e-94|349|mde:101890018|carboxylesterase 2 [EC:3.1.1.1 3.1.1.84 3.1.1.56]	-	-	-	gi|498952389|ref|XP_004523332.1|/0/PREDICTED: venom carboxylesterase-6-like [Ceratitis capitata]
105222521	1069	37.095	11.19	-1.72901	Down	PREDICTED: Bactrocera dorsalis probable serine/threonine-protein kinase kinX (LOC105222521), mRNA	-	-	-	-	gi|499005371|ref|XP_004535561.1|/1.72595e-35/PREDICTED: meiotically up-regulated protein C8C9.04-like [Ceratitis capitata]
105226824	1190.83	138.425	65.265	-1.08472	Down	PREDICTED: Bactrocera dorsalis cathepsin L1 (LOC105226824), transcript variant X3, mRNA	K01365|1|1e-115|418|dmo:Dmoj_GI18587|cathepsin L [EC:3.4.22.15];K01371|3|7e-105|382|dme:Dmel_CG4847|cathepsin K [EC:3.4.22.38]	-	GO:0070011//peptidase activity, acting on L-amino acid peptides;GO:0070011//peptidase activity, acting on L-amino acid peptides;GO:0070011//peptidase activity, acting on L-amino acid peptides	GO:0019538//protein metabolic process;GO:0019538//protein metabolic process;GO:0019538//protein metabolic process	gi|498925179|ref|XP_004517612.1|/2.20598e-132/PREDICTED: cathepsin L1-like isoform X1 [Ceratitis capitata]
105227382	1086	11.585	0.5	-4.53419	Down	PREDICTED: Bactrocera dorsalis peritrophin-48-like (LOC105227382), mRNA	K00846|1|3e-07|58.5|dwi:Dwil_GK17251|ketohexokinase [EC:2.7.1.3]	-	-	-	gi|498930014|ref|XP_004518760.1|/1.45727e-122/PREDICTED: peritrophin-48-like [Ceratitis capitata]
105231701	504	601.65	287.155	-1.06709	Down	PREDICTED: Bactrocera dorsalis putative glycine-rich cell wall structural protein 1 (LOC105231701), mRNA	-	-	-	-	gi|498962557|ref|XP_004525029.1|/2.03809e-06/PREDICTED: translation initiation factor IF-2-like [Ceratitis capitata]
105228588	495	22.595	5.81	-1.95939	Down	PREDICTED: Bactrocera dorsalis uncharacterized LOC105228588 (LOC105228588), mRNA	-	-	-	-	gi|499008592|ref|XP_004536358.1|/3.78194e-15/PREDICTED: uncharacterized protein LOC101456858 [Ceratitis capitata]
105230656	5602	20.68	2.295	-3.17167	Down	PREDICTED: Bactrocera dorsalis uncharacterized LOC105230656 (LOC105230656), mRNA	-	GO:0044444//cytoplasmic part	-	GO:0003002//regionalization;GO:0008544//epidermis development;GO:0007476//imaginal disc-derived wing morphogenesis	gi|498948615|ref|XP_004522724.1|/0/PREDICTED: serine-rich adhesin for platelets-like [Ceratitis capitata]
105225725	2255	452.815	148.88	-1.60477	Down	PREDICTED: Bactrocera dorsalis larval serum protein 2 (LOC105225725), mRNA	K00505|1|1e-39|167|der:Dere_GG22822|tyrosinase [EC:1.14.18.1]	GO:0044444//cytoplasmic part	GO:0022892	GO:0015669	gi|498985736|ref|XP_004530681.1|/0/PREDICTED: larval serum protein 2-like [Ceratitis capitata]
105225658	1198	72.615	17.95	-2.01628	Down	PREDICTED: Bactrocera dorsalis uncharacterized LOC105225658 (LOC105225658), mRNA	-	-	-	-	-
105230117	765	41.7	6.695	-2.63889	Down	PREDICTED: Bactrocera dorsalis trypsin alpha-3-like (LOC105230117), mRNA	K01312|1|8e-41|169|dmo:Dmoj_GI11961|trypsin [EC:3.4.21.4]	-	-	-	gi|498971120|ref|XP_004526983.1|/3.38141e-73/PREDICTED: trypsin alpha-4-like [Ceratitis capitata]
105230524	839	10.23	65.465	2.67792	Up	PREDICTED: Bactrocera dorsalis uncharacterized LOC105230524 (LOC105230524), mRNA	K15867|1|5e-06|53.9|pbi:103059010|activity-regulated cytoskeleton-associated protein	-	-	GO:0042594//response to starvation	gi|498944117|ref|XP_004521992.1|/4.88428e-95/PREDICTED: uncharacterized protein LOC101450586 [Ceratitis capitata]
105227446	951	11.36	33.54	1.56192	Up	PREDICTED: Bactrocera dorsalis chymotrypsin-2-like (LOC105227446), mRNA	K09640|1|3e-43|177|mde:101899724|transmembrane protease, serine 9 [EC:3.4.21.-];K01312|4|4e-36|154|der:Dere_GG22661|trypsin [EC:3.4.21.4]	-	-	-	gi|498935335|ref|XP_004520105.1|/5.69786e-93/PREDICTED: serine protease SP24D-like [Ceratitis capitata]
105226057	2208	1	17.715	4.1469	Up	PREDICTED: Bactrocera dorsalis ankyrin-3-like (LOC105226057), mRNA	K10380|1|0.0|1149|dvi:Dvir_GJ19213|ankyrin	GO:0043232;GO:0044444//cytoplasmic part;GO:0016020//membrane	-	GO:0007010//cytoskeleton organization;GO:0023052//signaling	gi|498951943|ref|XP_004523258.1|/0/PREDICTED: ankyrin-2-like isoform X1 [Ceratitis capitata]
105230157	594	40.6	13.05	-1.63743	Down	PREDICTED: Bactrocera dorsalis anionic trypsin-1-like (LOC105230157), partial mRNA	K01312|1|7e-32|138|cfo:105257625|trypsin [EC:3.4.21.4]	-	-	-	gi|498971120|ref|XP_004526983.1|/1.66934e-53/PREDICTED: trypsin alpha-4-like [Ceratitis capitata]

## Sheet: Table S5
Table S5. KEGG pathways significantly enriched for differentially expressed genes in the control diet (CD) to dietary restriction (DR) switch versus CD
KEGG pathways significantly enriched for down-regulated genes
KEGG pathway	Pathway ID	DEGs (13)	P-Value	Level 1	Level 2
Pancreatic secretion	ko04972	5 (38.46%)	5.3e-06	Organismal Systems	Digestive system
Protein digestion and absorption	ko04974	4 (21.05%)	0.0001	Organismal Systems	Digestive system
Neuroactive ligand-receptor interaction	ko04080	4 (30.77%)	0.0003	Environmental Information Processing	Signaling molecules and interaction
Cholinergic synapse	ko04725	2 (15.38%)	0.0041	Organismal Systems	Nervous system
Drug metabolism - other enzymes	ko00983	2 (15.38%)	0.0066	Metabolism	Xenobiotics biodegradation and metabolism
Phagosome	ko04145	3 (23.08%)	0.0067	Cellular Processes	Transport and catabolism
Glycerophospholipid metabolism	ko00564	2 (15.38%)	0.0076	Metabolism	Lipid metabolism
Osteoclast differentiation	ko04380	2 (15.38%)	0.0084	Organismal Systems	development
Riboflavin metabolism	ko00740	1 (7.69%)	0.02	Metabolism	Metabolism of cofactors and vitamins
Betalain biosynthesis	ko00965	1 (7.69%)	0.023	Metabolism	Biosynthesis of other secondary metabolites
Steroid biosynthesis	ko00100	1 (7.69%)	0.028	Metabolism	Lipid metabolism
Isoquinoline alkaloid biosynthesis	ko00950	1 (7.69%)	0.037	Metabolism	Biosynthesis of other secondary metabolites
Fructose and mannose metabolism	ko00051	1 (7.69%)	0.039	Metabolism	Carbohydrate metabolism
Fat digestion and absorption	ko04975	1 (7.69%)	0.041	Organismal Systems	Digestive system
Arginine and proline metabolism	ko00330	1 (7.69%)	0.046	Metabolism	Amino acid metabolism
Tyrosine metabolism	ko00350	1 (7.69%)	0.049	Metabolism	Amino acid metabolism
KEGG pathways significantly enriched for up-regulated genes
Protein digestion and absorption	ko04974	2 (33.33%)	0.0059	Organismal Systems	Digestive system
Pancreatic secretion	ko04972	2 (33.33%)	0.0067	Organismal Systems	Digestive system
Neuroactive ligand-receptor interaction	ko04080	2 (33.33%)	0.01	Environmental Information Processing	Signaling molecules and interaction
Bonferroni Correction method was used for Multiple Hypothesis Test correction, and False Discovery Rate-corrected P < 0.05 was the cut-off.

## Sheet: Table S6
Table S6. Detail information about DEGs for DRS and DR treatments in Bactrocera dorsalis
GeneID	geneLength	Means-DR	Means-DRS	log2Ratio(DRS/DR)	Up-Down-Regulation(DRS/DR)	Description	KEGG Orthology	GO Component	GO Function	GO Process	Blast nr
105221873	1061	197.33	1412.29	2.83935	Up	PREDICTED: Bactrocera dorsalis skin secretory protein xP2-like (LOC105221873), mRNA	-	-	-	-	-
105229697	433	200.88	18.615	-3.4318	Down	PREDICTED: Bactrocera dorsalis phormicin-like (LOC105229697), mRNA	-	-	-	GO:0042742//defense response to bacterium	gi|499013805|ref|XP_004537627.1|/1.9222e-21/PREDICTED: phormicin-like [Ceratitis capitata]
105228399	835	237.16	5.725	-5.37244	Down	PREDICTED: Bactrocera dorsalis attacin-B-like (LOC105228399), mRNA	-	GO:0044421	-	GO:0042742//defense response to bacterium	gi|498925854|ref|XP_004517761.1|/5.92858e-93/PREDICTED: attacin-A-like [Ceratitis capitata]
105228472	553	90.955	2.835	-5.00373	Down	PREDICTED: Bactrocera dorsalis attacin-B-like (LOC105228472), partial mRNA	-	GO:0044421	-	GO:0042742//defense response to bacterium	gi|498925858|ref|XP_004517763.1|/9.17027e-66/PREDICTED: attacin-C-like [Ceratitis capitata]
105224101	956	501.675	229.495	-1.12829	Down	PREDICTED: Bactrocera dorsalis uncharacterized LOC105224101 (LOC105224101), mRNA	-	-	-	-	gi|498950236|ref|XP_004522983.1|/8.23563e-108/PREDICTED: uncharacterized protein LOC101461967 [Ceratitis capitata]
105234202	782	49.18	131.2	1.41562	Up	PREDICTED: Bactrocera dorsalis uncharacterized protein PB18E9.04c-like (LOC105234202), partial mRNA	-	-	-	-	-
105231874	982	60.54	20.61	-1.55454	Down	PREDICTED: Bactrocera dorsalis uncharacterized LOC105231874 (LOC105231874), mRNA	-	-	-	-	gi|498957403|ref|XP_004524148.1|/3.63408e-106/PREDICTED: uncharacterized protein LOC101457550 [Ceratitis capitata]
105230655	1151	106.28	4.47	-4.57145	Down	PREDICTED: Bactrocera dorsalis attacin-A-like (LOC105230655), mRNA	-	-	-	-	gi|498936107|ref|XP_004520307.1|/1.03615e-105/PREDICTED: sarcotoxin II-3-like [Ceratitis capitata]
105229695	368	24.395	4.87	-2.32459	Down	PREDICTED: Bactrocera dorsalis sapecin-like (LOC105229695), mRNA	-	-	-	-	gi|499013026|ref|XP_004537435.1|/9.45143e-16/PREDICTED: phormicin-like [Ceratitis capitata]
105231042	592	25.2	912.955	5.17905	Up	PREDICTED: Bactrocera dorsalis general odorant-binding protein 99a-like (LOC105231042), mRNA	-	-	-	-	gi|527138416|gb|AGS08192.1|/9.10525e-20/odorant binding protein 10 [Bactrocera dorsalis]
105232170	1476	321.93	2902.32	3.17239	Up	PREDICTED: Bactrocera dorsalis vitellogenin-1-like (LOC105232170), mRNA	K01059|1|4e-23|111|dan:Dana_GF10332|lipoprotein lipase [EC:3.1.1.34]	GO:0044444//cytoplasmic part;GO:0015630//microtubule cytoskeleton	-	GO:0007028//cytoplasm organization;GO:0003006//developmental process involved in reproduction;GO:0044238//primary metabolic process	gi|19880525|gb|AAM00373.1|AF368054_1/0/vitellogenin 2 precursor [Bactrocera dorsalis]
105228763	510.31	17.655	92.635	2.39148	Up	PREDICTED: Bactrocera dorsalis protein disulfide-isomerase-like (LOC105228763), transcript variant X2, mRNA	K09580|1|7e-33|141|mde:101900371|protein disulfide-isomerase A1 [EC:5.3.4.1]	GO:0031967;GO:0012505//endomembrane system;GO:0044432;GO:0044297//cell body;GO:0031967;GO:0012505//endomembrane system;GO:0044432;GO:0044297//cell body	GO:0016862//intramolecular oxidoreductase activity, interconverting keto- and enol-groups;GO:0016862//intramolecular oxidoreductase activity, interconverting keto- and enol-groups	GO:0044267//cellular protein metabolic process;GO:0044267//cellular protein metabolic process	gi|364521201|gb|AEW66914.1|/4.53449e-34/protein disulfide isomerase [Bactrocera dorsalis]
105232734	710	317.815	110.185	-1.52826	Down	PREDICTED: Bactrocera dorsalis endocuticle structural protein SgAbd-6 (LOC105232734), mRNA	-	-	GO:0005198//structural molecule activity	-	gi|498959629|ref|XP_004524507.1|/3.79394e-41/PREDICTED: endocuticle structural protein SgAbd-6-like [Ceratitis capitata]
105229698	448	243.65	22.875	-3.41297	Down	PREDICTED: Bactrocera dorsalis sapecin-like (LOC105229698), mRNA	-	-	-	GO:0006952//defense response	gi|499013026|ref|XP_004537435.1|/3.6986e-20/PREDICTED: phormicin-like [Ceratitis capitata]
105226758	652	103	522.15	2.34182	Up	PREDICTED: Bactrocera dorsalis pre-mRNA-processing factor 17 (LOC105226758), mRNA	K12816|1|2e-53|210|mde:101897938|pre-mRNA-processing factor 17	GO:0005681//spliceosomal complex	-	GO:0000377	gi|498939781|ref|XP_004521286.1|/8.88061e-60/PREDICTED: pre-mRNA-processing factor 17-like [Ceratitis capitata]
105233671	396	85.12	25.695	-1.72801	Down	PREDICTED: Bactrocera dorsalis lipopolysaccharide-induced tumor necrosis factor-alpha factor homolog (LOC105233671), mRNA	K19363|1|4e-26|118|dgr:Dgri_GH19763|lipopolysaccharide-induced tumor necrosis factor-alpha factor	-	GO:0046914//transition metal ion binding	-	gi|195029845|ref|XP_001987782.1|/2.85739e-25/GH19763 [Drosophila grimshawi]
105227794	625	41.975	223.32	2.41151	Up	PREDICTED: Bactrocera dorsalis uncharacterized LOC105227794 (LOC105227794), partial mRNA	-	-	-	-	gi|498996795|ref|XP_004533443.1|/8.2244e-49/PREDICTED: putative uncharacterized protein ENSP00000383309-like [Ceratitis capitata]
105227139	576	183.145	3.85	-5.57198	Down	PREDICTED: Bactrocera dorsalis uncharacterized LOC105227139 (LOC105227139), mRNA	-	-	-	-	gi|498931088|ref|XP_004519055.1|/2.00147e-29/PREDICTED: uncharacterized protein LOC101452993 [Ceratitis capitata]
105227502	749	284.105	117.755	-1.27064	Down	PREDICTED: Bactrocera dorsalis succinate dehydrogenase assembly factor 4, mitochondrial-like (LOC105227502), mRNA	-	-	-	-	gi|498935068|ref|XP_004520046.1|/3.56659e-56/PREDICTED: UPF0369 protein C6orf57 homolog [Ceratitis capitata]
105231071	507	89.14	219.915	1.3028	Up	PREDICTED: Bactrocera dorsalis sarcocystatin-A-like (LOC105231071), mRNA	K01373|1|3e-13|76.3|mde:101890771|cathepsin F [EC:3.4.22.41]	-	-	-	gi|498939549|ref|XP_004521219.1|/9.97865e-25/PREDICTED: sarcocystatin-A-like [Ceratitis capitata]
105234029	568	127.865	946.69	2.88827	Up	PREDICTED: Bactrocera dorsalis vitelline membrane protein Vm26Aa-like (LOC105234029), mRNA	-	-	-	-	gi|498988455|ref|XP_004531358.1|/2.84126e-25/PREDICTED: vitelline membrane protein Vm26Aa-like [Ceratitis capitata]
105233570	732	59.905	3.92	-3.93375	Down	PREDICTED: Bactrocera dorsalis uncharacterized LOC105233570 (LOC105233570), mRNA	-	-	-	-	-
105231178	1371	54.345	172.41	1.66562	Up	PREDICTED: Bactrocera dorsalis adult cuticle protein 1-like (LOC105231178), mRNA	-	-	-	-	gi|498942886|ref|XP_004521788.1|/2.84593e-31/PREDICTED: adult cuticle protein 1-like [Ceratitis capitata]
105231384	1833	11.065	44.15	1.99641	Up	PREDICTED: Bactrocera dorsalis uncharacterized LOC105231384 (LOC105231384), mRNA	-	-	-	-	gi|498959369|ref|XP_004524465.1|/1.76354e-138/PREDICTED: uncharacterized protein LOC101454622 [Ceratitis capitata]
105222971	1494	3747.49	11377.9	1.60224	Up	PREDICTED: Bactrocera dorsalis vitellogenin-1-like (LOC105222971), mRNA	K01059|1|3e-25|118|dpe:Dper_GL25135|lipoprotein lipase [EC:3.1.1.34]	GO:0044444//cytoplasmic part;GO:0015630//microtubule cytoskeleton	-	GO:0007028//cytoplasm organization;GO:0003006//developmental process involved in reproduction;GO:0044238//primary metabolic process	gi|19880523|gb|AAM00372.1|AF368053_1/0/vitellogenin 1 precursor [Bactrocera dorsalis]
105230546	417	208.39	16.76	-3.63619	Down	PREDICTED: Bactrocera dorsalis diptericin-like (LOC105230546), mRNA	-	GO:0044421	-	-	gi|627589126|gb|AHY30296.1|/1.30084e-41/diptericin [Bactrocera dorsalis]
105222940	745	106.025	302.2	1.5111	Up	PREDICTED: Bactrocera dorsalis general odorant-binding protein 19d (LOC105222940), mRNA	-	-	-	-	gi|498962548|ref|XP_004525028.1|/1.53418e-67/PREDICTED: uncharacterized protein LOC101460065 [Ceratitis capitata]
105229696	478	129.675	21.755	-2.57548	Down	PREDICTED: Bactrocera dorsalis defensin-like (LOC105229696), mRNA	-	-	-	-	gi|499013809|ref|XP_004537628.1|/1.79117e-19/PREDICTED: defensin-B-like [Ceratitis capitata]
105227437	1526	2.35	28.77	3.61383	Up	PREDICTED: Bactrocera dorsalis larval serum protein 1 beta chain-like (LOC105227437), partial mRNA	K00505|1|4e-30|135|dya:Dyak_GE14257|tyrosinase [EC:1.14.18.1]	GO:0044444//cytoplasmic part	-	GO:0006810//transport	gi|498944250|ref|XP_004522016.1|/0/PREDICTED: larval serum protein 1 beta chain-like [Ceratitis capitata]
105231777	338	156.84	9.985	-3.97339	Down	PREDICTED: Bactrocera dorsalis cecropin-1-like (LOC105231777), mRNA	-	-	-	GO:0042742//defense response to bacterium	gi|543976|sp|Q06589.1|CEC1_CERCA/7.91863e-15/RecName: Full=Cecropin-1; Flags: Precursor [Ceratitis capitata]
105227168	8021	2.09	26.3	3.65349	Up	PREDICTED: Bactrocera dorsalis serine protease nudel (LOC105227168), mRNA	K09614|1|8e-57|226|phu:Phum_PHUM502040|corin [EC:3.4.21.-];K01324|4|1e-43|182|apla:101805242|plasma kallikrein [EC:3.4.21.34]	-	GO:0070011//peptidase activity, acting on L-amino acid peptides	GO:0001775//cell activation;GO:0007310//oocyte dorsal/ventral axis specification;GO:0051604//protein maturation	gi|498965988|ref|XP_004525699.1|/0/PREDICTED: serine protease nudel-like isoform X2 [Ceratitis capitata]
105222125	1458	61.065	22.6	-1.43402	Down	PREDICTED: Bactrocera dorsalis uncharacterized LOC105222125 (LOC105222125), mRNA	K00682|1|1e-27|127|chx:102187188|gamma-glutamylcyclotransferase [EC:2.3.2.4]	-	-	-	gi|498945011|ref|XP_004522140.1|/2.56986e-102/PREDICTED: gamma-glutamylcyclotransferase-like [Ceratitis capitata]
105230521	683	177.725	11.115	-3.99907	Down	PREDICTED: Bactrocera dorsalis uncharacterized LOC105230521 (LOC105230521), mRNA	-	-	-	-	-
105226994	6372	32.335	8.795	-1.87834	Down	PREDICTED: Bactrocera dorsalis titin-like (LOC105226994), mRNA	K17582|1|6e-29|133|nvi:100120806|antigen KI-67	-	-	-	gi|498963388|ref|XP_004525191.1|/0/PREDICTED: titin-like isoform X16 [Ceratitis capitata]
105228564	1393	893.94	79.355	-3.49378	Down	PREDICTED: Bactrocera dorsalis angiopoietin-related protein 7-like (LOC105228564), mRNA	K06477|1|2e-47|192|cqu:CpipJ_CPIJ000937|sialophorin;K10104|1|2e-47|192|cqu:CpipJ_CPIJ000937|ficolin;K05719|3|1e-46|189|acs:100557589|integrin beta 1;K06252|3|1e-46|189|acs:100557589|tenascin;K06257|3|1e-46|189|acs:100557589|syndecan 1;K06493|3|1e-46|189|acs:100557589|integrin beta 3;K06550|3|1e-46|189|acs:100557589|L1 cell adhesion molecule;K06589|3|1e-46|189|acs:100557589|integrin beta 6;K06788|…	-	-	-	gi|498956975|ref|XP_004524078.1|/7.68768e-133/PREDICTED: ryncolin-1-like [Ceratitis capitata]
105224721	750.46	1.03	33.89	5.04014	Up	PREDICTED: Bactrocera dorsalis uncharacterized LOC105224721 (LOC105224721), transcript variant X2, mRNA	K16471|1|1e-11|72.0|mde:101897556|Fas-binding factor 1	-	GO:0016787//hydrolase activity;GO:0016787//hydrolase activity	GO:0044238//primary metabolic process;GO:0044238//primary metabolic process	gi|498947029|ref|XP_004522465.1|/9.86712e-30/PREDICTED: uncharacterized protein LOC101450766 [Ceratitis capitata]
105222793	2543	157.435	460.245	1.54765	Up	PREDICTED: Bactrocera dorsalis uncharacterized LOC105222793 (LOC105222793), mRNA	-	-	-	-	gi|498972947|ref|XP_004527438.1|/0/PREDICTED: uncharacterized protein LOC101462273 [Ceratitis capitata]
105222779	1645	201.705	501.86	1.31504	Up	PREDICTED: Bactrocera dorsalis RNA polymerase II degradation factor 1 (LOC105222779), mRNA	-	-	-	-	gi|498972943|ref|XP_004527437.1|/4.68073e-95/PREDICTED: putative uncharacterized protein DDB_G0271606-like [Ceratitis capitata]
105228473	553	90.955	2.835	-5.00373	Down	PREDICTED: Bactrocera dorsalis attacin-B-like (LOC105228473), partial mRNA	-	GO:0044421	-	GO:0042742//defense response to bacterium	gi|498925858|ref|XP_004517763.1|/9.17027e-66/PREDICTED: attacin-C-like [Ceratitis capitata]
105231073	512	90.025	227.125	1.33509	Up	PREDICTED: Bactrocera dorsalis sarcocystatin-A-like (LOC105231073), mRNA	K01373|1|3e-14|79.7|dvi:Dvir_GJ11017|cathepsin F [EC:3.4.22.41]	-	-	-	gi|498939549|ref|XP_004521219.1|/1.57359e-25/PREDICTED: sarcocystatin-A-like [Ceratitis capitata]
105231751	3160	0.66	51.225	6.27824	Up	PREDICTED: Bactrocera dorsalis uncharacterized LOC105231751 (LOC105231751), mRNA	K02154|1|5e-155|551|dse:Dsec_GM18706|V-type H+-transporting ATPase subunit a;K07964|2|6e-08|62.8|aqu:100632989|heparanase 1 [EC:3.2.1.166];K07965|3|7e-08|62.4|mze:101464618|heparanase 2 [EC:3.2.1.-]	-	-	-	gi|499000273|ref|XP_004534304.1|/0/PREDICTED: uncharacterized protein LOC101451833 [Ceratitis capitata]
105222970	1492	1189.53	5047.46	2.08517	Up	PREDICTED: Bactrocera dorsalis vitellogenin-2-like (LOC105222970), mRNA	K01059|1|5e-27|124|dan:Dana_GF10332|lipoprotein lipase [EC:3.1.1.34]	-	-	GO:0044238//primary metabolic process	gi|498962332|ref|XP_004524984.1|/0/PREDICTED: vitellogenin-2-like [Ceratitis capitata]
105225725	2255	29.61	1069.3	5.17444	Up	PREDICTED: Bactrocera dorsalis larval serum protein 2 (LOC105225725), mRNA	K00505|1|1e-39|167|der:Dere_GG22822|tyrosinase [EC:1.14.18.1]	GO:0044444//cytoplasmic part	GO:0022892	GO:0015669	gi|498985736|ref|XP_004530681.1|/0/PREDICTED: larval serum protein 2-like [Ceratitis capitata]
105223098	1678	76.33	200.05	1.39004	Up	PREDICTED: Bactrocera dorsalis integumentary mucin A.1 (LOC105223098), mRNA	-	-	-	-	gi|498989242|ref|XP_004531559.1|/1.27919e-39/PREDICTED: glycoprotein gp2-like [Ceratitis capitata]
105225658	1198	1.355	33.435	4.62499	Up	PREDICTED: Bactrocera dorsalis uncharacterized LOC105225658 (LOC105225658), mRNA	-	-	-	-	-
105221779	1418	48.685	120.91	1.31238	Up	PREDICTED: Bactrocera dorsalis uncharacterized LOC105221779 (LOC105221779), mRNA	-	-	-	-	gi|498941726|ref|XP_004521604.1|/1.08486e-65/PREDICTED: mucin-2-like [Ceratitis capitata]
105224657	2241	151	62.645	-1.26928	Down	PREDICTED: Bactrocera dorsalis antichymotrypsin-2-like (LOC105224657), mRNA	K13963|1|1e-82|310|dmo:Dmoj_GI20049|serpin B	-	GO:0004866//endopeptidase inhibitor activity	GO:0002376//immune system process;GO:0050832//defense response to fungus;GO:0006508//proteolysis;GO:0008592//regulation of Toll signaling pathway	gi|498998079|ref|XP_004533760.1|/3.36705e-142/PREDICTED: antichymotrypsin-2-like [Ceratitis capitata]
105229866	645	137.35	58.105	-1.24112	Down	PREDICTED: Bactrocera dorsalis glycine-rich cell wall structural protein 1-like (LOC105229866), mRNA	-	-	-	-	-
105228398	892	367.525	12.46	-4.88247	Down	PREDICTED: Bactrocera dorsalis attacin-B-like (LOC105228398), mRNA	-	GO:0044421	-	GO:0042742//defense response to bacterium	gi|498925856|ref|XP_004517762.1|/2.33977e-114/PREDICTED: attacin-C-like [Ceratitis capitata]
105231782	389	29.44	4.075	-2.85291	Down	PREDICTED: Bactrocera dorsalis sarcotoxin-1B-like (LOC105231782), mRNA	-	GO:0044421	-	GO:0042742//defense response to bacterium;GO:0048102//autophagic cell death	gi|134861|sp|P08376.2|SRX1B_SARPE/1.13498e-13/RecName: Full=Sarcotoxin-1B; AltName: Full=Sarcotoxin IB; Flags: Precursor [Sarcophaga peregrina]
105229716	334	52.425	14.76	-1.82856	Down	PREDICTED: Bactrocera dorsalis sapecin-like (LOC105229716), partial mRNA	-	-	-	GO:0006952//defense response	gi|499013026|ref|XP_004537435.1|/5.31227e-19/PREDICTED: phormicin-like [Ceratitis capitata]
105234031	554	56.6	2077.42	5.19785	Up	PREDICTED: Bactrocera dorsalis vitelline membrane protein Vm26Aa-like (LOC105234031), mRNA	-	-	-	-	gi|498988431|ref|XP_004531351.1|/3.77525e-19/PREDICTED: vitelline membrane protein Vm26Aa-like [Ceratitis capitata]
105231072	502	134.05	313.96	1.22781	Up	PREDICTED: Bactrocera dorsalis sarcocystatin-A-like (LOC105231072), mRNA	K01373|1|7e-09|61.6|mde:101890771|cathepsin F [EC:3.4.22.41]	-	-	-	gi|498939549|ref|XP_004521219.1|/7.70889e-22/PREDICTED: sarcocystatin-A-like [Ceratitis capitata]
105224088	1417	0.465	60.045	7.01267	Up	PREDICTED: Bactrocera dorsalis uncharacterized LOC105224088 (LOC105224088), mRNA	-	-	-	-	gi|499004410|ref|XP_004535325.1|/2.94068e-79/PREDICTED: uncharacterized protein LOC101449374 [Ceratitis capitata]
105223406	964	11.67	37.115	1.6692	Up	PREDICTED: Bactrocera dorsalis uncharacterized protein YBL113C (LOC105223406), partial mRNA	-	-	-	-	-
105227349	688	57.97	247.5	2.09405	Up	PREDICTED: Bactrocera dorsalis vitelline membrane protein Vm26Ab-like (LOC105227349), mRNA	-	GO:0030312//external encapsulating structure	-	GO:0001775//cell activation	gi|498932269|ref|XP_004519350.1|/5.02849e-19/PREDICTED: vitelline membrane protein Vm26Ab-like [Ceratitis capitata]
105229580	2011	1374.09	504.63	-1.44517	Down	PREDICTED: Bactrocera dorsalis actin, indirect flight muscle (LOC105229580), mRNA	K05692|1|0.0|762|mde:101895248|actin beta/gamma 1	GO:0015629//actin cytoskeleton	GO:0032559	GO:0006909//phagocytosis;GO:0030239//myofibril assembly	gi|17975545|ref|NP_524367.1|/0/actin 88F [Drosophila melanogaster]
105226609	3584.05	26.7	274.885	3.36392	Up	PREDICTED: Bactrocera dorsalis defective chorion-1 protein, FC125 isoform (LOC105226609), transcript variant X2, mRNA	-	-	-	-	gi|498979865|ref|XP_004529214.1|/0/PREDICTED: defective chorion-1 protein, FC177 isoform-like isoform X2 [Ceratitis capitata]

## Sheet: Table S7
Table S7. Selected KEGG pathways significantly enriched for up-regulated genes in the dietary restriction (DR) to control diet (CD) switch versus DR
KEGG pathways significantly enriched for up-regulated genes
KEGG pathway	Pathway ID	DEGs (13)	P-value	Level 1	Level 2
Riboflavin metabolism	ko00740	2 (15.38%)	0.00017	Metabolism	Metabolism of cofactors and vitamins
Betalain biosynthesis	ko00965	2 (15.38%)	0.00023	Metabolism	Biosynthesis of other secondary metabolites
Lysosome	ko04142	4 (30.77%)	0.00024	Cellular Processes	Transport and catabolism
PPAR signaling pathway	ko03320	3 (23.08%)	0.00026	Organismal Systems	Endocrine system
Glycerolipid metabolism	ko00561	3 (23.08%)	0.00044	Metabolism	Lipid metabolism
Isoquinoline alkaloid biosynthesis	ko00950	2 (15.38%)	0.00061	Metabolism	Biosynthesis of other secondary metabolites
Tyrosine metabolism	ko00350	2 (15.38%)	0.0037	Metabolism	Amino acid metabolism
Melanogenesis	ko04916	2 (15.38%)	0.0058	Organismal Systems	Endocrine system
Glycosaminoglycan degradation	ko00531	1 (7.69%)	0.037	Metabolism	Glycan biosynthesis and metabolism
Collecting duct acid secretion	ko04966	1 (7.69%)	0.038	Organismal Systems	Excretory system
KEGG pathways significantly enriched for down-regulated genes
KEGG pathway	Pathway ID	DEGS (6)	P-value	Level 1	Level 2
Thyroid hormone signaling pathway	ko04919	2 (33.33%)	0.005	Organismal Systems	Endocrine system
Leukocyte transendothelial migration	ko04670	2 (33.33%)	0.0058	Organismal Systems	Immune system
Platelet activation	ko04611	2 (33.33%)	0.006	Organismal Systems	Immune system
Focal adhesion	ko04510	2 (33.33%)	0.01	Cellular Processes	Cellular community
Regulation of actin cytoskeleton	ko04810	2 (33.33%)	0.011	Cellular Processes	Cell motility
Rap1 signaling pathway	ko04015	2 (33.33%)	0.012	Environmental Information Processing	Signal transduction
Phagosome	ko04145	2 (33.33%)	0.013	Cellular Processes	Transport and catabolism
Phototransduction - fly	ko04745	1 (16.67%)	0.039	Organismal Systems	Sensory system
